# Supplementary material for: Coordinated Changes in Gene Expression Throughout Encystation of Giardia intestinalis
Source: PLoS Negl Trop Dis. 2016 Mar 25;10(3):e0004571. doi: 10.1371/journal.pntd.0004571 (PMC4807828; doi:10.1371/journal.pntd.0004571)
Supplement: S1 Table — (XLS) [file pntd.0004571.s001.xls]

## Sheet: gene_troph vs 90min_5_sample_1_
gene	locus	Reads Troph	Reads 90 min	Reads 7h	Reads 22h	Reads Cyst	FPKM Troph	FPKM 90 min	FPKM 7h	FPKM 22h	FPKM Cyst	description
GL50803_101484	gb|CH991768:882052-889456	0	0	0	0	0	1.39256	0	2.25395	0.900042	33.4186	Hypothetical protein
GL50803_10191	gb|CH991769:537170-537281	14	7	4	10	7	1.72564	0	0	2.3467	1.81692	Hypothetical protein
GL50803_10362	gb|CH991779:1189599-1197223	0	0	0	0	0	5.74523	0	0	5.07669	11.6474	Hypothetical protein
GL50803_10403	gb|CH991768:383766-384162	11	2	3	12	6	0.461573	0	0.558974	0.81125	0.415535	Hypothetical protein
GL50803_10475	gb|CH991793:2653-2776	13	3	6	14	1	2.31649	0	0	4.29696	0	Hypothetical protein
GL50803_105788	gb|CH991764:157828-158011	5	0	4	8	6	0.3945	0	0.703266	1.45509	1.08294	hypothetical protein
GL50803_106941	gb|CH991767:834521-834671	7	6	5	7	1	0.772984	0	1.24856	1.81731	0	Hypothetical protein
GL50803_115598	gb|CH991769:639038-639173	19	4	6	148	36	2.37015	0	1.40066	20.9147	1.49442	hypothetical protein
GL50803_115599	gb|CH991769:648415-648550	12	1	2	123	40	3.1602	0	0	29.8781	5.97768	hypothetical protein
GL50803_115610	gb|CH991767:1344406-1344691	1	0	0	0	1	0.188306	0	0	0	0	Hypothetical protein
GL50803_115957	gb|CH991776:90388-90496	18	17	9	30	15	2.98651	0	12.5246	0	0	Hypothetical protein
GL50803_116889	gb|CH991763:824206-824341	21	8	4	6	6	5.09469	0	0	2.16138	0	Hypothetical protein
GL50803_117248	gb|CH991764:92104-92576	27	9	4	12	39	6.28465	0	4.78902	4.19211	8.4883	hypothetical protein
GL50803_118287	gb|CH991767:1588466-1588577	38	29	14	90	360	2.69425	0	0	29.7918	81.8878	Hypothetical protein
GL50803_119005	gb|CH991784:3475-3851	0	0	0	0	0	8.95782	0	0	0	1.09981	Hypothetical protein
GL50803_119007	gb|CH991761:111273-111414	3	0	1	2	62	0.870132	0	0	0	1.64498	Hypothetical protein
GL50803_119854	gb|CH991767:1884759-1884936	2	1	3	2	0	0.404395	0	0.71239	0	0	Hypothetical protein
GL50803_120355	gb|CH991767:2774-3176	13	2	1	5	5	0.670788	0	0	0.532103	0.508808	hypothetical protein
GL50803_12061	gb|CH991814:404130-405217	0	0	2	0	0	9.9298	0	0	0	17.2162	Hypothetical protein
GL50803_121723	gb|CH991782:205427-205604	18	4	12	74	45	1.24519	0	2.94692	9.21312	2.82397	Hypothetical protein
GL50803_123979	gb|CH991843:1847-2051	15	11	8	9	4	0.750354	0	0	0.900557	0.327264	Hypothetical protein
GL50803_127014	gb|CH991801:151158-153179	0	0	0	0	0	1.13738	0	1.09394	3.12792	0.559161	Hypothetical protein
GL50803_13091	gb|CH991767:1375797-1376829	1	0	1	0	8	0.0402961	0	0.0677949	0	0.295882	Hypothetical protein
GL50803_134293	gb|CH991779:1179727-1180006	10	0	3	7	6	1.03779	0	0.70331	0.247901	0.5554	hypothetical protein
GL50803_134295	gb|CH991770:40-319	11	2	3	5	2	1.03779	0	0.70331	0.991606	0.185133	hypothetical protein
GL50803_135294	gb|CH991762:6463-6712	15	3	7	13	7	0.209707	0	0	0	0	Hypothetical protein
GL50803_1370	gb|CH991761:167018-167195	4	1	3	3	1	0.80879	0	1.42478	0.490031	0	Hypothetical protein
GL50803_15893	gb|CH991767:1383666-1384275	1	0	0	1	5	0.0656965	0	0	0.0770673	0.243728	Hypothetical protein
GL50803_1726	gb|CH991782:219209-219311	112	53	65	78	41	5.90708	0	0	10.1599	0	Hypothetical protein
GL50803_2167	gb|CH991779:248687-248819	6	0	1	1	4	1.01569	0	0	1.27019	0	Hypothetical protein
GL50803_21766	gb|CH991762:341140-341251	9	4	0	14	11	2.16252	0	0	14.9966	0	Hypothetical protein
GL50803_21767	gb|CH991762:351104-351347	4	0	1	4	229	0.467779	0	0	0.866095	18.9927	Hypothetical protein
GL50803_24256	gb|CH991767:973617-983061	0	0	0	0	0	13.3664	0	0	5.09346	4.92614	Hypothetical protein
GL50803_26311	gb|CH991767:1812594-1812705	38	16	33	123	41	1.87802	0	0	2.68212	3.69839	hypothetical protein
GL50803_26439	gb|CH991779:448985-454334	0	0	0	0	0	0.67387	0	0.480077	0.534945	0	Hypothetical protein
GL50803_26590	gb|CH991779:1180979-1181525	7	0	2	5	3	1.23801	0	1.30886	0.615755	1.14349	VSP
GL50803_28841	gb|CH991769:291000-291105	13	6	4	3	0	4.48806	0	0	0	0	Hypothetical protein
GL50803_29187	gb|CH991779:833180-833378	3	1	4	6	22	0.678981	0	0	0.799109	1.46974	Hypothetical protein
GL50803_29248	gb|CH991761:239386-239494	4	1	1	2	3	2.41199	0	0	0	0	Hypothetical protein
GL50803_30764	gb|CH991784:14587-14968	18	10	15	28	10	0.81502	0	0.24618	0.333199	0.126091	Hypothetical protein
GL50803_31679	gb|CH991791:657-1213	0	0	0	0	0	0.547755	0	2.10962	0.446186	0.460406	Hypothetical protein
GL50803_31913	gb|CH991763:917276-920597	0	0	0	0	0	0.59769	0	2.14829	0.693703	0.326282	Hypothetical protein
GL50803_32474	gb|CH991779:431147-433690	0	0	0	0	0	4.06601	0	0	0	2.29625	Hypothetical protein
GL50803_32587	gb|CH991776:331825-331975	15	4	6	73	8	1.82141	0	1.06131	10.5678	0.546237	hypothetical protein
GL50803_32674	gb|CH991767:1382276-1383377	2	0	2	2	5	0.0680487	0	0.109776	0.079729	0.12544	Hypothetical protein
GL50803_34095	gb|CH991779:67371-67512	8	2	3	9	128	0.774103	0	0	0	17.5807	Hypothetical protein
GL50803_34163	gb|CH991763:85399-85513	66	32	36	50	20	7.73394	0	5.0665	5.64148	1.41699	Hypothetical protein
GL50803_34410	gb|CH991814:510313-510481	19	5	10	17	5	3.6749	0	3.77144	3.9122	0.978766	hypothetical protein
GL50803_34736	gb|CH991763:1232016-1237026	0	0	0	0	0	2.17486	0	0	3.53653	0	Hypothetical protein
GL50803_35638	gb|CH991767:197671-200965	0	0	0	0	0	2.59918	0	3.7406	5.16956	11.3976	Hypothetical protein
GL50803_36951	gb|CH991768:1104499-1111720	0	0	0	0	0	7.41723	0	0	8.86672	0	Hypothetical protein
GL50803_37127	gb|CH991782:1103114-1108499	0	0	0	0	0	5.94153	0	0	0	9.47451	Hypothetical protein
GL50803_37258	gb|CH991763:1347789-1353177	0	0	0	0	0	37.4823	0	0	0	0	Hypothetical protein
GL50803_37733	gb|CH991776:265897-267322	0	0	0	0	0	3.74359	0	10.3247	8.74641	0	Hypothetical protein
GL50803_38761	gb|CH991782:1139906-1145160	0	0	0	0	0	5.37789	0	0	2.69454	29.2585	Hypothetical protein
GL50803_39642	gb|CH991767:1198535-1199964	2	0	0	0	3	1.46598	0	0	0	0	Hypothetical protein
GL50803_4431	gb|CH991767:1345141-1345657	1	0	3	5	21	0.0782639	0	0.409266	0.377577	1.42956	Hypothetical protein
GL50803_6227	gb|CH991767:1616741-1617554	9	1	3	1731	596	0.497637	0	0.276966	107.484	26.5387	Hypothetical protein
GL50803_6988	gb|CH991768:923381-923540	10	6	3	56	483	1.90449	0	1.22886	13.8528	78.7567	Hypothetical protein
GL50803_9655	gb|CH991767:322050-322158	76	23	79	166	15	13.8224	0	14.2351	52.3014	0	Hypothetical protein
GL50803_9717	gb|CH991768:827132-827243	39	11	16	25	16	6.45163	0	0	5.4959	4.31405	Hypothetical protein
GL50803_97380	gb|CH991763:1400765-1400930	20	20	11	20	9	1.98291	0	0	1.24165	0	Hypothetical protein
GL50803_98312	gb|CH991779:591484-591797	30	9	8	14	0	6.41133	0	16.4669	8.48879	21.9782	Hypothetical protein
GL50803_98572	gb|CH991782:956171-956276	58	28	21	46	131	4.08706	0	19.3344	18.08	9.34637	hypothetical protein
GL50803_98689	gb|CH991779:826069-826213	16	0	9	32	10	2.0933	0	2.39335	8.59462	0.668098	hypothetical protein
GL50803_98892	gb|CH991764:89881-90001	14	6	3	18	251	2.20215	0	0	0	0	Hypothetical protein
GL50803_99213	gb|CH991769:291312-291429	14	5	0	3	3	5.50433	0	0	0	0	Hypothetical protein
GL50803_9978	gb|CH991782:787835-787985	33	11	6	23	94	3.33796	0	1.13333	2.43428	10.5466	Hypothetical protein
GL50803_r0005	gb|CH991767:630029-630149	30	7	39	16	46	7.11893	0	29.9555	1.79983	10.2573	5S RNA
GL50803_r0006	gb|CH991767:883364-883484	28	1	6	1	9	12.8141	0	2.49629	0	1.28216	5S RNA
GL50803_r0011	gb|CH991782:213309-213429	41	3	7	3	8	7.11893	0	4.99259	0	1.28216	5S RNA
GL50803_r0015	gb|CH991767:894559-894679	41	2	24	2	70	11.3903	0	4.99259	1.79983	15.3859	5S RNA
GL50803_r0026	gb|CH991782:207865-207985	38	0	8	7	4	4.27136	0	7.48888	3.59967	1.28216	5S RNA
GL50803_115654	gb|CH991769:302027-302132	104	113	43	41	76	0	6.3347	9.61772	5.82628	13.931	Hypothetical protein
GL50803_115912	gb|CH991782:213178-213289	9	9	3	12	4	0	3.79635	5.43032	0	0	hypothetical protein
GL50803_116111	gb|CH991767:883504-883615	24	21	12	12	0	0	3.64908	0	0	0	hypothetical protein
GL50803_118839	gb|CH991778:14408-14519	81	44	35	92	48	0	3.23305	10.133	9.91841	0	Hypothetical protein
GL50803_16686	gb|CH991767:1369248-1372125	0	1	1	2	2	0	0.0114137	0.0114691	0.0204575	0.0205743	Hypothetical protein
GL50803_24414	gb|CH991768:499748-500277	0	0	0	0	0	0	16.6828	27.5166	8.89172	0	Hypothetical protein
GL50803_31204	gb|CH991767:1702612-1702735	3	5	2	6	0	0	1.78858	2.04206	2.97885	0	hypothetical protein
GL50803_32204	gb|CH991769:503476-505812	0	0	0	0	0	0	0.571317	0	1.92014	2.91235	Hypothetical protein
GL50803_32291	gb|CH991763:686038-686558	0	1	0	0	0	0	0.67103	1.45994	0.758832	0.452086	Hypothetical protein
GL50803_35245	gb|CH991779:144479-147773	0	0	0	0	0	0	11.6388	7.17499	0	4.15838	Hypothetical protein
GL50803_36603	gb|CH991814:120049-120436	0	0	0	0	0	0	2.07195	0	1.59767	0.863407	Hypothetical protein
GL50803_39189	gb|CH991768:882052-889456	0	0	0	0	0	0	5.27286	0	0	0	Hypothetical protein
GL50803_39547	gb|CH991767:1465293-1471314	0	0	0	0	0	0	0.520875	0	2.42532	36.5743	Hypothetical protein
GL50803_4430	gb|CH991767:1345706-1346396	0	1	1	0	5	0	0.0805778	0.0959424	0	0.165804	Hypothetical protein
GL50803_4923	gb|CH991767:197671-200965	0	0	0	0	0	0	4.43443	5.4727	51.2269	24.2348	Hypothetical protein
GL50803_5479	gb|CH991763:283286-283409	23	19	4	10	2	0	2.05119	0	1.76909	1.33754	Hypothetical protein
GL50803_6391	gb|CH991761:19880-19988	30	19	31	36	5	0	4.47048	0	4.33277	0	Hypothetical protein
GL50803_97737	gb|CH991776:214533-214638	36	37	32	41	16	0	5.37386	0	0	0	Hypothetical protein
GL50803_98682	gb|CH991779:569225-569348	2	4	3	5	0	0	1.99863	0	0	0	Hypothetical protein
GL50803_6204	gb|CH991767:1184846-1185029	4	7	1	2	3	0.403622	3.49196	0	0.498123	0.376756	Hypothetical protein
GL50803_34366	gb|CH991761:166276-166797	0	0	0	1	0	1.0711	6.20163	1.21385	1.54305	0	Hypothetical protein
GL50803_r0008	gb|CH991793:18875-18995	29	26	30	16	27	1.42379	8.22346	0	1.79983	1.28216	5S RNA
GL50803_3422	gb|CH991779:730640-730775	18	49	12	15	9	2.58526	14.4458	5.05059	1.12473	2.58798	Hypothetical protein
GL50803_28388	gb|CH991763:530296-531012	64	89	30	20	8	2.64954	14.404	11.9549	3.22836	3.98364	Hypothetical protein
GL50803_27903	gb|CH991762:112162-112276	246	645	292	328	883	31.1006	142.84	51.3671	64.9753	111.466	Hypothetical protein
GL50803_7887	gb|CH991817:58483-58744	3	4	3	11	4	0.223111	0.947474	0.746551	1.8567	0.399608	Hypothetical protein
GL50803_9276	gb|CH991814:230425-231838	13343	38458	24063	12641	4113	368.226	1531.32	1047.32	416.165	99.3616	Variant-specific surface protein
GL50803_23300	gb|CH991782:567932-568987	547	1537	369	306	574	115.818	475.166	136.04	80.0174	114.813	hypothetical protein
GL50803_2201	gb|CH991769:664156-664888	1709	4456	2804	4615	1909	71.4562	280.679	220.462	250.501	70.7686	Hypothetical protein
GL50803_11309	gb|CH991779:885041-889049	9662	28882	21342	12137	3851	64.8172	253.521	183.768	95.1192	29.0708	High cysteine membrane protein Group 1
GL50803_102448	gb|CH991767:1185374-1185635	8	18	5	8	9	0.661642	2.50971	1.08443	0.788143	0.992243	hypothetical protein
GL50803_11563	gb|CH991782:566259-567924	1869	4758	1621	1118	3546	43.1721	162.019	62.3743	31.2666	77.7559	hypothetical protein
GL50803_3021	gb|CH991814:291965-292889	4377	11066	4112	2918	901	167.065	624.414	260.669	132.396	27.5766	Hypothetical protein
GL50803_86908	gb|CH991779:637579-637780	359	882	2060	1785	942	41.3672	150.43	385.019	233.928	99.2354	Hypothetical protein
GL50803_6254	gb|CH991763:979961-981785	370	923	491	564	104	37.7173	136.601	86.1603	68.2356	10.7035	Hypothetical protein
GL50803_7634	gb|CH991801:132268-133119	32	81	35	19	6	6.0286	21.8118	8.6005	3.15752	0.605541	hypothetical protein
GL50803_5161	gb|CH991771:221748-222396	1227	3056	1974	1876	959	76.9127	275.482	215.11	139.323	55.1614	Sec20 putative
GL50803_7046	gb|CH991767:1556448-1556745	3898	9155	5617	3662	16293	504.469	1784.61	1240.29	570.41	2000.98	Hypothetical protein
GL50803_3755	gb|CH991761:218113-219687	1492	3459	1590	1706	10908	113.079	396.849	237.001	161.768	756.877	Hypothetical protein
GL50803_25128	gb|CH991769:348358-349940	2	3	3	3	0	12.8158	44.6036	38.4085	17.2857	1.53524	Hypothetical protein
GL50803_10516	gb|CH991793:23903-24998	3687	8720	7069	7707	3046	128.26	444.015	421.266	323.587	97.606	Leucine carboxyl methyltransferase
GL50803_19867	gb|CH991763:1382731-1385027	322	760	242	138	14	57.75	196.481	71.2427	29.0578	2.8242	Hypothetical protein
GL50803_2366	gb|CH991776:205913-207173	972	2275	1874	1216	1269	31.3452	106.518	101.918	46.5012	36.8853	Hypothetical protein
GL50803_7635	gb|CH991801:132268-133119	53	160	62	51	16	7.667	26.0379	13.4037	7.12142	1.27446	hypothetical protein
GL50803_112445	gb|CH991776:212295-213315	1237	2961	3433	3989	1109	46.7798	158.197	206.87	180.749	38.7623	Hypothetical protein
GL50803_10324	gb|CH991782:604315-605439	2229	5168	3628	9131	1459	140.502	474.139	404.027	669.083	86.6557	Ribulose-phosphate 3-epimerase
GL50803_24170	gb|CH991767:92977-93133	464	998	317	638	1699	104.096	350.333	137.826	182.317	375.985	Hypothetical protein
GL50803_4151	gb|CH991779:930676-932734	2532	5786	2493	2282	4960	47.7541	160.49	76.2218	52.0611	87.3264	hypothetical protein
GL50803_15244	gb|CH991779:785721-786408	2039	4591	5837	3579	1338	123.787	415.774	622.755	262.16	61.9103	Hypothetical protein
GL50803_86906	gb|CH991779:633162-633486	186	385	137	400	585	15.3849	50.8922	23.5299	48.3897	45.9798	Hypothetical protein
GL50803_4365	gb|CH991767:1685116-1686622	5782	12519	5436	7093	8704	133.199	437.431	203.207	199.62	159.008	26S protease regulatory subunit 6A
GL50803_15297	gb|CH991762:164823-165858	7510	16550	8944	5807	3949	279.873	905.895	573.721	260.323	134.76	Ribokinase
GL50803_9008	gb|CH991782:148572-149484	3891	8597	5347	7741	3521	171.189	554.049	396.347	405.034	137.315	Aldose reductase
GL50803_124980	gb|CH991784:3475-3851	4	2	2	1	6	0.111472	0.360094	0.690674	1.16	2.77534	VSP
GL50803_112915	gb|CH991778:19538-19817	0	0	0	0	0	0.855983	2.73978	6.49682	5.72256	1.53134	Hypothetical protein
GL50803_28994	gb|CH991779:1081084-1081399	1133	2557	485	1216	315	135.429	432.135	102.675	173.791	35.7908	Hypothetical protein
GL50803_1470	gb|CH991769:913456-914304	54	65	139	409	215	1.83855	5.85714	15.5966	34.2156	16.2054	hypothetical protein
GL50803_9520	gb|CH991763:101347-101545	1257	2773	1151	1820	12709	253.788	802.769	446.522	417.488	2278.81	Hypothetical protein
GL50803_14275	gb|CH991817:25318-26212	3049	6291	2740	3017	9279	149.431	471.899	240.769	185.086	423.704	hypothetical protein
GL50803_21942	gb|CH991814:342464-343814	16754	36585	60838	41419	3859	436.744	1369.53	2472.7	1261.53	88.9892	NADP-specific glutamate dehydrogenase
GL50803_4985	gb|CH991767:1070301-1070730	411	902	434	832	775	40.3091	126.273	72.0191	99.8055	71.7093	Hypothetical protein
GL50803_19910	gb|CH991798:10356-11004	922	1978	1897	904	200	44.9194	140.408	166.318	54.9592	10.6725	hypothetical protein
GL50803_38187	gb|CH991779:249040-249646	0	0	0	0	0	2.23678	6.97437	0	1.95746	0.893615	Hypothetical protein
GL50803_9324	gb|CH991767:916567-916732	39	88	29	69	18	5.384	16.7841	7.0059	5.95606	2.44537	Hypothetical protein
GL50803_3861	gb|CH991771:118314-119541	8049	16827	24113	20966	3765	252.157	781.951	1302.86	798.28	105.864	Alcohol dehydrogenase 3 lateral transfer candidate
GL50803_7480	gb|CH991763:50356-50497	633	1546	599	701	155	105.789	326.366	164.752	140.911	22.4759	Hypothetical protein
GL50803_113304	gb|CH991761:230846-232757	10122	21623	17321	17526	31603	198.418	611.581	519.838	410.128	570.498	VSP
GL50803_7562	gb|CH991767:1256918-1257425	2157	4444	1288	2013	3176	149.543	454.317	155.747	168.725	208.915	ARF2
GL50803_16180	gb|CH991814:82252-85420	3986	8213	5033	5634	7456	127.485	383.323	275.969	215.348	217.849	Protein phosphatase methylesterase-1
GL50803_5425	gb|CH991814:341396-342299	387	771	831	1497	818	16.6682	49.9762	60.8828	74.2362	33.8142	TMP-1 protein
GL50803_16020	gb|CH991769:777871-780970	2446	5608	865	814	2713	17.3351	51.8981	8.1295	6.81226	24.9734	Hypothetical protein
GL50803_19509	gb|CH991768:1281376-1281797	0	0	0	0	0	1.76529	5.27897	2.75568	0.739197	0.38401	Hypothetical protein
GL50803_6493	gb|CH991768:762775-763399	0	0	0	0	0	3.27783	9.76889	3.7184	9.13118	0.955837	Hypothetical protein
GL50803_10945	gb|CH991801:77419-77539	56	174	83	43	127	18.2476	54.3247	28.8328	7.91739	30.5914	Hypothetical protein
GL50803_15215	gb|CH991762:240656-241589	4797	9827	6845	6122	2237	198.488	586.775	469.732	302.127	79.34	Phosphatase
GL50803_36932	gb|CH991779:426160-426649	0	0	0	0	0	10.9564	32.321	9.94273	4.89033	10.9265	Hypothetical protein
GL50803_137608	gb|CH991779:1043355-1045397	2027	4039	4854	4376	1071	47.4839	139.357	189.441	128.62	24.6614	VSP with INR
GL50803_116725	gb|CH991795:225-348	11	7	1	4	26	1.48041	4.31403	0	0	2.8874	Hypothetical protein
GL50803_16271	gb|CH991763:979961-981785	508	985	704	780	249	14.4551	42.1001	33.536	26.936	6.20948	hypothetical protein
GL50803_36599	gb|CH991814:141778-142457	58	71	56	48	30	21.0357	60.493	41.1203	29.4139	10.9472	hypothetical protein
GL50803_32407	gb|CH991762:108780-109050	20	16	22	33	4	0.961534	2.74807	2.577	3.87042	0.511143	hypothetical protein
GL50803_26835	gb|CH991779:426160-426649	102	167	57	88	139	15.2203	43.3887	15.3859	15.6708	20.1908	hypothetical protein
GL50803_102170	gb|CH991779:140097-140856	1579	3004	1177	1793	6521	82.4715	234.841	113.83	114.638	329.931	Hypothetical protein
GL50803_28962	gb|CH991768:1294060-1294984	3447	6552	3759	2868	5193	138.739	391.777	258.301	139.126	194.447	Hypothetical protein
GL50803_124828	gb|CH991763:457920-458064	21	16	14	22	15	0.786591	2.21222	1.27819	2.79891	1.43817	Hypothetical protein
GL50803_28566	gb|CH991767:141585-144510	0	0	0	0	0	4.94378	13.8988	0	25.7944	6.33446	Hypothetical protein
GL50803_9422	gb|CH991779:1367527-1368583	1482	2787	1270	1301	1990	56.8237	158.251	84.783	60.1229	70.4162	Kinase CMGC CDK
GL50803_13874	gb|CH991793:135556-139304	0	0	0	0	0	78.8194	219.48	185.881	105.305	28.9928	Hypothetical protein
GL50803_10217	gb|CH991769:348358-349940	10038	19350	13394	10229	1250	439.75	1219.8	978.772	534.354	50.4161	Cathepsin B precursor
GL50803_16569	gb|CH991779:690027-691203	1291	2435	1050	2000	14787	43.292	119.734	59.4315	80.608	462.609	Transcriptional regulator Sir2 family
GL50803_3756	gb|CH991761:218113-219687	2375	4615	2623	2637	10136	323.128	891.44	621.003	429.849	1218.24	Hypothetical protein
GL50803_12949	gb|CH991776:56178-57063	7040	13406	8568	5509	1196	318.586	878.511	642.804	298.118	47.8817	Proteasome subunit beta type 5 precursor
GL50803_3786	gb|CH991763:970084-972866	1013	2031	1265	927	187	147.661	405.339	324.108	148.92	19.5325	Hypothetical protein
GL50803_9503	gb|CH991763:120860-121784	3129	5912	2805	2512	3329	132.797	364.256	196.042	127.028	119.474	Hypothetical protein
GL50803_12063	gb|CH991814:406114-407359	12928	24350	16696	13882	3713	401.57	1095.28	867.815	517.635	105.861	Variant-specific surface protein
GL50803_28856	gb|CH991779:504387-504849	546	987	257	318	60	46.3549	126.025	41.1231	34.6257	4.68038	Hypothetical protein
GL50803_113242	gb|CH991767:378536-379571	316	608	200	296	30	9.75632	26.4231	9.13447	9.78156	0.81201	VSP
GL50803_20551	gb|CH991793:205749-206199	256	488	603	387	75	23.5982	63.689	90.2345	41.8856	6.02361	Hypothetical protein
GL50803_8616	gb|CH991785:17920-18367	1431	2591	1128	695	1772	125.432	338.474	176.49	70.8148	145.786	hypothetical protein
GL50803_36404	gb|CH991761:176218-176436	28	12	14	11	1	1.1507	3.10377	0	0	0	hypothetical protein
GL50803_17000	gb|CH991779:747045-747621	11859	21559	12418	11376	4559	867.558	2336.66	1618.56	1010.96	311.106	Peptidyl-prolyl cis-trans isomerase B precursor
GL50803_9058	gb|CH991763:75298-76642	1676	3071	2877	4487	1457	44.8939	120.704	124.233	143.678	34.8356	Hypothetical protein
GL50803_9896	gb|CH991779:1081414-1081798	2566	4752	1453	2081	687	231.327	621.452	224.003	238.053	54.6954	Hypothetical protein
GL50803_11940	gb|CH991779:365859-366204	25	41	20	26	14	2.58724	6.92219	4.37244	2.62397	0.933089	Hypothetical protein
GL50803_6177	gb|CH991767:400979-401675	2910	5126	2967	1524	1419	158.075	422.903	292.649	101.932	64.6378	Ribosome subunit biogenesis protein NIP7
GL50803_8176	gb|CH991768:1241212-1241326	64	93	30	70	140	10.1947	27.1818	3.83976	13.38	11.9372	Hypothetical protein
GL50803_111936	gb|CH991764:79824-82050	1550	2852	3745	6594	1416	23.123	61.1481	84.0135	116.431	19.8605	VSP
GL50803_86511	gb|CH991782:1139906-1145160	11026	22268	23517	16974	5100	94.6107	249.736	258.938	170.604	50.337	Acyl-CoA synthetase
GL50803_9505	gb|CH991763:119549-119720	1222	2310	1127	1155	3677	460.608	1214.42	709.624	515.667	1209.63	Hypothetical protein
GL50803_8468	gb|CH991814:466803-467682	1681	2972	2584	2697	342	79.5665	208.91	218.838	156.591	14.7012	Hypothetical protein
GL50803_29630	gb|CH991763:506317-506665	205	373	188	180	98	26.7026	69.9531	43.0185	29.4759	12.0854	Hypothetical protein
GL50803_2970	gb|CH991779:1235055-1236492	2868	5084	2768	2385	801	79.4687	207.99	126.416	79.1719	19.4717	Translation initiation factor 2 gamma subunit
GL50803_9850	gb|CH991769:448617-449797	1023	1799	1349	688	582	40.8205	106.383	90.0506	32.676	19.5518	Hypothetical protein
GL50803_9098	gb|CH991763:658047-659445	1844	3230	1827	1903	1682	46.5447	121.089	78.7359	59.2235	38.6434	Hypothetical protein
GL50803_8465	gb|CH991782:393804-396282	1456	2915	1556	2331	677	13.7025	35.6188	19.4593	26.789	7.29161	Protein 21,1
GL50803_29487	gb|CH991779:893312-894017	21691	38686	39083	17492	8369	1233.14	3191.46	3866	1185.42	444.881	Protein disulfide isomerase PDI1
GL50803_33978	gb|CH991768:740839-741184	543	979	754	506	58	67.4028	172.995	152.424	74.5146	5.85212	Hypothetical protein
GL50803_118180	gb|CH991761:1007-1175	39	29	25	16	23	2.89124	7.41507	6.91563	1.14066	3.02053	VSP putative
GL50803_115781	gb|CH991767:1386111-1386291	16	29	15	41	5	2.45523	6.29364	1.98927	10.4249	0.747672	Hypothetical protein
GL50803_24781	gb|CH991814:19807-23431	15	7	3	8	19	3.42807	8.78596	0	2.45518	1.80204	Hypothetical protein
GL50803_11231	gb|CH991764:58204-58429	122	220	116	88	31	23.261	59.5385	36.3656	18.8917	6.2914	Hypothetical protein
GL50803_12905	gb|CH991767:288970-290414	684	1195	495	842	830	28.398	72.4347	35.7677	42.0217	31.3626	hypothetical protein
GL50803_36119	gb|CH991779:679393-679951	0	0	0	0	0	11.4388	29.061	7.95576	14.1312	2.27932	Hypothetical protein
GL50803_8781	gb|CH991768:1064259-1064997	9439	16229	10872	10515	4285	517.597	1314.97	1057.71	705.924	219.222	Yip paralog
GL50803_22112	gb|CH991779:312043-313248	1619	2756	934	703	1247	191.721	485.361	200.111	99.5778	140.103	U6 snRNA-associated Sm-like protein LSm3 putative
GL50803_7232	gb|CH991767:1549329-1549452	132	185	88	44	164	15.5076	39.2066	17.8291	11.1929	24.2854	Hypothetical protein
GL50803_4235	gb|CH991801:115973-116996	3228	5615	1998	2570	2504	125.457	317.046	134.444	120.042	90.6958	Nuclear LIM interactor-interacting factor 1
GL50803_17015	gb|CH991767:409623-410904	361	617	329	467	824	9.40407	23.7404	14.5858	15.4636	21.6961	Ankyrin 1
GL50803_17337	gb|CH991769:574696-575053	73683	126917	165275	70547	42514	7973.72	20088.4	31020.3	9170.26	4201.43	Ribosomal protein P1B
GL50803_32399	gb|CH991762:178387-179719	3675	6333	3850	3522	11878	105.194	264.744	180.099	121.239	300.167	Hypothetical protein
GL50803_6334	gb|CH991763:732746-733010	504	839	840	782	3114	101.419	254.574	305.232	188.118	579.534	Hypothetical protein
GL50803_137609	gb|CH991779:1042245-1042935	1761	2952	1424	1543	308	101.172	253.466	148.897	108.529	16.6066	RNA polymerase II subunit Rpb5a
GL50803_10062	gb|CH991767:32859-34779	1445	2477	838	695	238	89.2659	223.495	94.1276	52.7417	14.2446	Hypothetical protein
GL50803_111933	gb|CH991764:85896-88122	1686	2934	3855	6950	1551	25.0346	62.6784	86.8718	122.975	21.7274	VSP
GL50803_15105	gb|CH991767:34785-35556	1299	2192	1096	658	248	71.7777	179.088	110.23	44.2334	12.9784	Hypothetical protein
GL50803_121996	gb|CH991767:1587347-1587485	238	422	388	511	412	32.3675	80.3627	118.559	85.8947	38.4758	Hypothetical protein
GL50803_2118	gb|CH991767:288970-290414	673	1101	315	326	122	75.9019	188.372	65.527	43.2345	13.8908	hypothetical protein
GL50803_112315	gb|CH991761:233621-233786	36	21	9	18	11	2.61594	6.48591	0.792779	3.23439	0.842987	Hypothetical protein
GL50803_8657	gb|CH991776:290193-290790	3508	5989	2317	2308	1407	215.301	533.641	241.951	164.218	76.4873	Hypothetical protein
GL50803_6120	gb|CH991782:86033-87155	3236	5481	4048	3796	4337	105.983	262.57	222.484	148.359	134.86	Hypothetical protein
GL50803_32043	gb|CH991768:346002-346110	78	45	14	50	17	8.309	20.5746	0	3.80332	0	Hypothetical protein
GL50803_7190	gb|CH991767:414544-419543	139	219	129	86	42	16.4704	40.6951	28.1557	13.7132	5.13005	hypothetical protein
GL50803_11301	gb|CH991779:894067-895298	21994	38352	37274	16939	2912	2066.73	5101.87	5781.16	1867.36	246.159	Nucleoside diphosphate kinase
GL50803_2616	gb|CH991767:1245061-1245382	855	1413	858	699	2741	119.961	296.052	230.797	126.852	384.488	Hypothetical protein
GL50803_6529	gb|CH991767:747634-752868	0	0	0	0	0	20.8959	51.474	85.8064	41.4398	55.0161	Hypothetical protein
GL50803_13998	gb|CH991761:55465-59665	2747	4606	4982	4958	963	49.7225	122.32	142.238	106.753	15.7857	Threonyl-tRNA synthetase
GL50803_8946	gb|CH991763:1201806-1202926	930	1569	887	665	2188	81.733	200.546	137.08	73.4695	180.161	hypothetical protein
GL50803_11749	gb|CH991763:494242-494926	2740	4392	1851	1971	3193	174.562	426.817	216.882	151.827	183.461	Hypothetical protein
GL50803_10711	gb|CH991779:1268489-1269446	2227	3678	2522	1855	1343	96.5708	235.965	190.675	99.2088	49.7355	Serine/Threonine protein phosphatase
GL50803_121997	gb|CH991767:1603028-1603166	241	420	360	492	429	29.5116	72.0493	72.8292	76.2165	39.3706	Hypothetical protein
GL50803_35969	gb|CH991767:1662027-1664990	0	0	0	0	0	9.57805	23.2846	15.1891	0	9.29507	Hypothetical protein
GL50803_7231	gb|CH991767:1548946-1549240	1532	2532	912	565	391	180.179	437.711	194.226	78.0961	42.0967	CCAAT-binding transcription factor subunit A
GL50803_33083	gb|CH991798:41639-46064	3361	6017	1862	2231	1495	20.173	48.6753	15.3464	15.9963	10.3049	Mlh2-like protein
GL50803_137692	gb|CH991767:1738083-1738911	206	288	233	177	108	4.83527	11.6362	10.2328	6.12096	3.07158	hypothetical protein
GL50803_137719	gb|CH991768:998001-999402	2237	3711	1508	1313	1289	62.8083	150.978	69.7709	43.4289	31.8281	Kinase NEK
GL50803_98836	gb|CH991779:330159-330312	16	10	14	16	9	1.93787	4.64845	3.2157	0.7763	1.72024	hypothetical protein
GL50803_14469	gb|CH991769:373424-380005	7894	12789	8063	7868	15322	417.73	1001.12	788.661	517.336	812.45	Synaptobrevin-like protein
GL50803_37931	gb|CH991782:796417-796519	138	219	91	139	201	11.8142	28.2777	0	0	20.2308	Hypothetical protein
GL50803_19378	gb|CH991782:820763-824700	3911	6340	3950	2891	8722	397.178	950.386	709.204	358.056	826.65	Hypothetical protein
GL50803_24519	gb|CH991779:862223-862361	183	268	244	199	178	49.9504	119.385	116.75	62.1183	54.1274	Hypothetical protein
GL50803_8944	gb|CH991763:1201806-1202926	2115	3431	1445	1250	3865	162.997	389.408	200.921	119.648	288.214	Hypothetical protein
GL50803_14270	gb|CH991768:401789-402224	3364	5416	2900	2472	20620	335.365	800.721	522.304	305.38	1947.83	Dynein light chain
GL50803_5450	gb|CH991801:51220-55073	556	917	315	271	135	60.1283	142.547	58.6341	36.0005	15.2601	Hypothetical protein
GL50803_32898	gb|CH991779:201865-201976	529	574	322	558	2546	47.7764	113.133	126.697	103.209	362.91	Hypothetical protein
GL50803_16245	gb|CH991763:1339983-1340736	2687	4201	1694	1233	848	152.649	361.051	182.5	87.4995	46.0459	Hypothetical protein
GL50803_92221	gb|CH991763:1047952-1048168	54	54	114	219	213	6.41477	15.1673	26.5503	40.3249	34.8114	Hypothetical protein
GL50803_27835	gb|CH991761:24670-25000	200	285	46	407	3315	20.0313	47.3497	9.27245	45.0533	310.929	hypothetical protein
GL50803_29486	gb|CH991779:894067-895298	1350	2270	1162	2514	219	76.0152	179.356	110.545	171.493	11.147	Hypothetical protein
GL50803_8658	gb|CH991776:289129-290125	4719	7678	3723	3329	3873	185.633	437.248	251.897	157.185	135.48	hypothetical protein
GL50803_33232	gb|CH991762:63089-63833	9016	14930	13887	6345	1716	495.63	1167.27	1288.24	409.243	83.4124	GARP-like protein 4
GL50803_6248	gb|CH991763:992566-992833	1268	1952	1359	1633	11273	182.412	427.738	334.506	273.631	1396.45	Hypothetical protein
GL50803_16034	gb|CH991771:119916-142086	13702	21476	8998	13728	7589	396.579	929.686	447.23	487.436	208.935	Kinase CAMK CAMKL
GL50803_10919	gb|CH991801:56355-56760	37836	60544	45980	29157	14992	3858.93	9038.63	8196.43	3600.2	1365.36	Ribosomal protein S10B
GL50803_17145	gb|CH991779:96625-98242	247	395	119	119	445	5.53215	12.9334	4.60422	3.37402	9.8536	hypothetical protein
GL50803_17263	gb|CH991769:433885-435307	979	1573	1169	2139	6955	24.7854	57.6447	47.2338	61.1961	148.767	Histone methyltransferase MYST1
GL50803_8051	gb|CH991762:32535-33922	719	1148	727	732	762	47.1354	109.59	86.576	59.3395	47.7207	hypothetical protein
GL50803_21184	gb|CH991779:335916-336585	114	161	296	433	135	2.70147	6.2612	14.8681	11.01	2.18792	Hypothetical protein
GL50803_21321	gb|CH991763:199779-201807	2464	3925	2413	2617	753	47.9061	111.009	74.3231	61.1633	13.1705	High cysteine membrane protein Group 5
GL50803_2619	gb|CH991767:1245396-1246072	15	28	11	12	23	58.6556	135.878	64.1289	61.4419	50.7053	Hypothetical protein
GL50803_7026	gb|CH991769:944884-945448	193	284	111	145	101	11.4541	26.4687	12.223	11.9101	6.19463	Hypothetical protein
GL50803_7789	gb|CH991767:484516-485092	20175	30663	22105	19348	21884	1199.69	2763.87	2417.4	1423.53	1265.68	ADP-ribosylation factor
GL50803_137691	gb|CH991767:1737065-1737695	302	435	339	375	229	11.5886	26.6845	24.1273	23.6526	3.03005	VSP
GL50803_135919	gb|CH991763:1404302-1404593	22	28	38	49	30	3.08837	7.1108	11.3388	10.9214	3.75793	VSP
GL50803_9196	gb|CH991768:221412-222306	6055	9608	6416	4572	6459	252.767	581.485	440.745	227.173	241.359	Kinase NEK
GL50803_5929	gb|CH991769:249637-255906	1082	1685	973	1536	6107	131.369	301.732	212.561	231.062	684.191	hypothetical protein
GL50803_10315	gb|CH991782:609860-610529	1335	2122	1173	1491	2023	76.034	174.616	114.617	101.429	105.11	Hypothetical protein
GL50803_14670	gb|CH991762:71423-71774	30131	48023	52119	46291	148729	3852.23	8817.63	11312	7058.48	17910.7	Protein disulfide isomerase PDI3
GL50803_16069	gb|CH991769:259501-261037	4183	6570	11112	49179	6068	101.791	232.547	451.327	1482.47	127.501	Phosphoacetylglucosamine mutase
GL50803_35685	gb|CH991769:925282-925387	44	31	12	51	314	7.62023	17.3915	0	27.4418	84.064	Hypothetical protein
GL50803_17590	gb|CH991779:346814-348704	2774	4373	2679	3017	3855	59.0785	134.511	91.0818	76.0584	73.3073	Hypothetical protein
GL50803_17256	gb|CH991814:141778-142457	176	302	170	195	101	29.124	66.2877	42.6008	34.0892	12.3674	hypothetical protein
GL50803_134711	gb|CH991763:350438-350852	1436	2242	2767	2732	1263	131.866	299.153	441.529	298.398	116.097	VSP putative
GL50803_14456	gb|CH991776:388819-389284	4286	6714	5299	3614	763	306.643	695.002	614.82	304.692	44.8281	Low molecular weight protein-tyrosine-phosphatase
GL50803_11214	gb|CH991767:1486602-1487682	2625	4101	2485	2270	2838	94.3543	213.275	149.698	96.3495	91.4904	Kinase AGC PKA
GL50803_28288	gb|CH991782:842775-842949	390	562	378	393	557	45.0343	101.656	87.3314	58.9029	64.1052	Hypothetical protein
GL50803_9558	gb|CH991779:994078-994717	4146	6302	2446	2742	5933	258.154	582.608	273.798	210.49	354.47	Rab1a
GL50803_11114	gb|CH991768:969324-970301	472	741	305	590	207	36.7985	82.7638	40.8567	54.5319	15.0729	Hypothetical protein
GL50803_115612	gb|CH991767:1341757-1342078	71	95	78	141	10	6.26504	14.0907	9.62143	14.5866	1.16431	Hypothetical protein
GL50803_117980	gb|CH991776:91286-91409	35	37	5	14	33	5.47382	12.2908	0	5.39143	1.38891	Hypothetical protein
GL50803_2404	gb|CH991763:997002-997518	84	71	38	395	359	1.96433	4.40404	1.38258	39.7029	24.683	Hypothetical protein
GL50803_137617	gb|CH991767:1277791-1279996	9221	14324	18565	40938	3141	144.008	322.538	454.733	765.69	41.9119	VSP
GL50803_11434	gb|CH991768:702749-703502	4804	7463	5165	4284	2567	294.731	659.955	545.571	319.76	143.699	20S proteasome alpha subunit 2
GL50803_103946	gb|CH991767:1700468-1701824	66	95	58	71	57	1.85452	4.14875	2.72474	2.51852	1.56617	Hypothetical protein
GL50803_24140	gb|CH991793:135556-139304	56	26	54	66	16	62.1202	138.87	128.743	73.8406	18.3272	Hypothetical protein
GL50803_1376	gb|CH991779:736703-737240	642	979	179	233	612	46.268	103.281	23.6645	20.4069	43.318	Hypothetical protein
GL50803_14261	gb|CH991779:24763-25318	1131	1691	400	1011	311	72.1719	160.803	47.6789	82.3421	18.3783	Kinase
GL50803_5804	gb|CH991763:961202-961523	379	579	263	177	84	56.6246	125.914	70.6436	32.2199	12.0113	hypothetical protein
GL50803_36575	gb|CH991793:167606-170114	0	0	0	0	0	69.5668	154.633	156.309	38.5111	19.8605	Hypothetical protein
GL50803_14545	gb|CH991767:487331-488318	1427	2147	1160	1154	518	55.7334	123.651	77.3511	54.542	18.3511	Serine/threonine protein phosphatase PP1 isozyme 7
GL50803_9741	gb|CH991767:799692-802038	2057	3117	1926	2835	1078	31.9765	70.9291	47.8679	53.5152	15.6803	ABC transporter ATP-binding protein
GL50803_7610	gb|CH991779:626902-628159	1885	2839	1532	3475	7047	50.9437	112.94	71.9487	119.389	176.368	Hypothetical protein
GL50803_5785	gb|CH991782:632009-632690	7427	11038	4423	3351	3023	425.79	942.727	461.21	236.434	166.858	Hypothetical protein
GL50803_8407	gb|CH991776:77131-78652	11522	17263	10716	8417	1656	278.736	616.026	427.162	244.881	35.1914	Aminoacyl-histidine dipeptidase
GL50803_4936	gb|CH991771:180177-201661	2379	3588	1781	2084	3644	156.379	345.458	212.535	167.832	232.863	hypothetical protein
GL50803_11170	gb|CH991768:334203-335835	1205	1795	1057	2419	9822	30.4614	67.0762	44.7063	74.5887	228.343	Hypothetical protein
GL50803_9622	gb|CH991763:1056653-1057718	693	1017	477	415	221	23.6297	51.7155	28.3169	16.8303	7.06755	hypothetical protein
GL50803_137618	gb|CH991779:107489-110051	10867	18414	30381	76897	6435	101.594	222.115	351.56	833.67	66.7937	VSP
GL50803_14329	gb|CH991767:541257-541830	38134	57288	37180	26673	18063	2915.45	6369.05	4973.82	2441.35	1249.68	Ribosomal protein S7
GL50803_12866	gb|CH991767:369399-370215	662	1010	646	525	320	29.2339	63.7593	48.6508	27.0673	12.5122	hypothetical protein
GL50803_28232	gb|CH991769:388519-388888	854	1264	637	638	358	108.112	235.762	142.888	89.3005	38.3095	Hypothetical protein
GL50803_114043	gb|CH991779:725792-728111	183	303	480	414	63	2.46166	5.36416	8.72134	6.16113	0.71149	Hypothetical protein
GL50803_115613	gb|CH991767:1385630-1385951	74	97	82	122	14	5.95943	12.9724	14.1649	13.2776	1.45539	Hypothetical protein
GL50803_15162	gb|CH991779:139569-140049	1341	2013	1180	1308	2440	120.76	262.838	183.894	141.592	193.724	Ubiquitin-conjugating enzyme E2-17 kDa
GL50803_120651	gb|CH991767:622217-622421	21	30	45	29	18	1.76967	3.85037	9.41965	4.70194	1.71121	Hypothetical protein
GL50803_10427	gb|CH991779:835914-836169	118	184	131	446	206	24.4664	53.1951	44.117	99.5669	37.3104	U2 small nuclear ribonucleoprotein B putative
GL50803_10571	gb|CH991769:503476-505812	38	61	16	178	227	0.679824	1.4775	0.429715	3.67281	3.8151	hypothetical protein
GL50803_16477	gb|CH991782:815001-816750	6672	10148	5126	4754	2372	143.655	311.991	165.797	120.634	46.5275	Tenascin-37
GL50803_137687	gb|CH991767:1388704-1389379	14	11	19	29	29	0.383418	0.830343	1.28746	1.69998	1.2138	hypothetical protein
GL50803_4578	gb|CH991769:271000-271351	605	913	294	281	471	79.8062	172.776	65.9871	43.9462	57.9199	hypothetical protein
GL50803_26981	gb|CH991762:396625-397219	97	135	82	89	76	4.96355	10.7382	7.33937	3.63661	3.71539	Variant-specific surface protein
GL50803_2750	gb|CH991763:1086519-1087068	3201	4701	1817	2898	3436	254.765	550.957	261.444	283.974	253.542	Hypothetical protein
GL50803_92919	gb|CH991767:1096731-1097745	0	0	0	0	0	21.9021	47.3587	46.7686	42.7429	6.71387	Hypothetical protein
GL50803_112870	gb|CH991779:433739-434105	3747	5524	5516	3017	836	500.476	1081.35	1306.25	493.353	105.674	Hypothetical protein
GL50803_28348	gb|CH991817:62540-62801	222	308	86	130	224	18.4709	39.8888	11.2452	8.27555	11.2709	hypothetical protein
GL50803_14699	gb|CH991776:81440-81872	23718	35807	39973	20567	12715	2235.25	4826.78	6444.38	2331.61	1124.92	Ribosomal protein S23
GL50803_11040	gb|CH991782:746534-747500	1909	2798	1055	864	1361	76.2585	164.293	70.3569	41.4357	45.1065	Kinase NEK
GL50803_11354	gb|CH991814:324215-325061	23069	34688	26393	19083	3650	1053.1	2263.51	1980.98	1027.9	149.09	Hypothetical protein
GL50803_14604	gb|CH991782:1208567-1211257	3419	5144	3438	4993	3638	108.25	231.703	178.615	184.331	106.533	Nucleotide-binding protein 1
GL50803_8359	gb|CH991801:31807-32404	1131	1616	837	1196	526	66.2439	141.77	89.7681	84.6729	29.5883	Hypothetical protein
GL50803_15490	gb|CH991763:494927-498618	285	426	145	252	604	18.7992	40.2313	17.7677	21.0779	39.8738	Hypothetical protein
GL50803_6448	gb|CH991779:47962-48667	5111	7211	2148	1715	2212	273.566	585.446	212.84	116.08	120.558	Hypothetical protein
GL50803_102841	gb|CH991763:1168455-1169838	112	185	137	519	106	10.4756	22.4114	18.4674	53.3807	8.00393	Hypothetical protein
GL50803_5772	gb|CH991782:925955-927185	6944	10018	3333	6282	1885	225.543	482.387	188.727	242.348	56.2151	CDC72
GL50803_15556	gb|CH991767:1096731-1097745	236	316	217	238	53	16.8764	36.09	30.4895	25.7355	4.74093	hypothetical protein
GL50803_17102	gb|CH991776:268579-269260	2210	3218	2189	1813	586	132.284	282.744	236.751	132.752	32.6911	Hypothetical protein
GL50803_88392	gb|CH991793:39824-40088	147	199	83	119	154	21.9189	46.8158	19.0873	22.9135	20.6518	Hypothetical protein
GL50803_11486	gb|CH991769:122030-122909	4657	6782	5066	3817	2048	197.946	421.724	367.654	195.298	75.8606	20S proteasome alpha subunit 7
GL50803_14019	gb|CH991763:1333961-1334864	36046	53470	63779	44948	15195	1563.99	3331.6	4516.02	2293.16	591.219	Cathepsin B precursor
GL50803_32933	gb|CH991779:250561-251123	0	0	0	0	0	7.16463	15.2559	21.4399	17.14	8.30921	VSP
GL50803_128210	gb|CH991761:8041-8182	18	14	9	15	13	1.58212	3.36126	1.38317	2.87572	2.9385	Hypothetical protein
GL50803_27948	gb|CH991768:496800-497720	958	1351	649	697	459	251.594	533.961	343.881	223.459	110.919	Hypothetical protein
GL50803_14573	gb|CH991779:965188-966688	5642	8299	5255	4366	1979	143.39	304.264	213.079	131.57	44.2967	Tenascin-X
GL50803_137606	gb|CH991779:776537-779096	1411	2309	2808	6914	950	12.9072	27.3629	31.8522	73.8606	10.114	VSP
GL50803_7352	gb|CH991763:565091-566046	2488	3603	1733	1395	576	128.559	271.557	157.48	87.0278	27.8924	Hypothetical protein
GL50803_7953	gb|CH991782:1000322-1001387	7070	10086	6007	6405	6520	258.69	546.143	389.347	285.537	225.505	Arsenical pump-driving ATPase
GL50803_17345	gb|CH991769:622115-622595	3977	5837	6394	3795	1061	345.96	730.338	966.883	395.968	85.126	Coatomer zeta subunit
GL50803_23888	gb|CH991782:1157725-1158361	6636	9260	4993	5446	2186	430.522	908.264	605.668	441.67	140.418	FixW protein putative
GL50803_23001	gb|CH991763:1041408-1041618	9	7	3	13	1	0.629592	1.32417	1.0069	1.48057	0.270348	hypothetical protein
GL50803_31439	gb|CH991763:979514-979883	14	18	9	8	8	1.55865	3.2775	0.986066	0.6881	0.90515	Hypothetical protein
GL50803_10261	gb|CH991762:128332-129880	1313	1851	735	729	1062	32.7962	68.9481	31.7266	22.5036	24.4733	Hypothetical protein
GL50803_11684	gb|CH991768:148691-151148	1650	2692	2787	2347	887	16.0072	33.6072	33.375	26.473	9.8298	Leucine-rich repeat protein
GL50803_14868	gb|CH991768:187009-188533	5267	7449	4601	4048	1672	124.22	260.675	184.068	115.096	35.383	Hypothetical protein
GL50803_24880	gb|CH991782:617617-622609	3294	5303	7504	6078	2767	31.8963	66.8815	92.5554	68.993	32.4237	High cysteine membrane protein Group 2
GL50803_112018	gb|CH991779:864075-866394	188	298	487	469	71	2.61638	5.4851	9.04712	7.10675	0.832308	Hypothetical protein
GL50803_112048	gb|CH991763:278680-279370	389	582	779	808	498	24.2708	50.8275	81.7988	60.9086	28.1458	VSP
GL50803_23833	gb|CH991768:901898-904196	10280	14746	12502	11852	2580	170.392	356.166	336.373	235.604	40.1482	Vacuolar protein sorting 35
GL50803_13262	gb|CH991793:129560-130565	3478	5026	2207	2022	418	127.629	266.155	135.34	88.6801	13.7835	Hypothetical protein
GL50803_5568	gb|CH991763:1040792-1041254	2394	3376	1708	1180	318	216.836	452.081	285.794	132.875	27.0971	Hypothetical protein
GL50803_13924	gb|CH991801:50561-51194	3081	4380	2437	1914	3406	196.994	410.276	279.114	150.821	213.392	Hypothetical protein
GL50803_15587	gb|CH991767:91872-92646	4011	6177	3832	5187	4230	202.136	420.841	321.054	306.457	196.944	Protein 21,1
GL50803_5927	gb|CH991769:249637-255906	2347	3308	1532	2958	10577	90.5706	188.35	101.594	139.161	390.121	Hypothetical protein
GL50803_102263	gb|CH991779:1256973-1257966	2438	3437	1030	2931	3470	100.49	208.976	73.9371	148.007	131.202	hypothetical protein
GL50803_2460	gb|CH991776:265897-267322	0	0	0	0	0	15.7083	32.6413	0	15.2261	4.06625	Hypothetical protein
GL50803_96994	gb|CH991782:603346-604270	2679	3746	1397	3143	25839	103.475	214.925	92.8824	150.811	966.915	Syntaxin 1A
GL50803_17266	gb|CH991769:458357-458732	303	414	235	366	174	25.7728	53.5254	32.1945	38.2707	11.9023	Hypothetical protein
GL50803_113163	gb|CH991762:208020-209919	4399	6239	6094	6968	7612	86.2256	179	185.299	164.71	139.731	VSP
GL50803_19189	gb|CH991767:1245396-1246072	803	1142	503	559	335	61.6376	127.897	71.0265	52.7954	26.3817	hypothetical protein
GL50803_40783	gb|CH991768:1269241-1274535	512	721	373	371	698	27.1456	56.3173	33.3417	23.5209	33.6593	Hypothetical protein
GL50803_32332	gb|CH991779:1340997-1341552	1685	2386	812	575	279	108.874	225.414	85.8596	44.3969	15.4045	Hypothetical protein
GL50803_29277	gb|CH991763:619838-620039	527	744	556	738	16570	133.286	275.913	249.912	230.528	3802.86	Hypothetical protein
GL50803_10459	gb|CH991762:255896-256469	3352	4748	1604	1301	874	237.923	492.165	195.496	108.562	54.6107	CGI-35 protein putative
GL50803_11495	gb|CH991769:111051-112467	3995	5595	4928	8638	24683	105.811	218.547	215.625	273.362	572.988	Rab GDI
GL50803_11683	gb|CH991768:151332-152223	28073	39811	31491	22650	3331	1250.53	2578.37	2348.17	1198.26	134.186	Alpha-3 giardin
GL50803_86482	gb|CH991767:488342-488975	0	0	0	0	0	4.48639	9.24947	3.00844	7.32882	1.27388	Hypothetical protein
GL50803_16522	gb|CH991801:67431-70817	4041	5890	4051	4139	3190	373.436	769.859	609.228	450.593	261.573	Hypothetical protein
GL50803_7035	gb|CH991769:953847-954837	2365	3306	1989	2080	705	85.9749	176.384	128.877	92.8256	24.3184	Hypothetical protein
GL50803_103454	gb|CH991814:387671-389882	4247	6032	7029	4794	9146	64.9337	133.14	165.859	87.2309	130.069	High cysteine membrane protein Group 1
GL50803_40995	gb|CH991763:264706-265675	938	1348	1886	1588	847	29.8287	61.1499	93.9884	59.1413	26.2994	IFT complex B
GL50803_7685	gb|CH991768:3446-15856	2393	3266	1860	2635	1038	114.444	234.295	150.758	145.581	39.9288	hypothetical protein
GL50803_17586	gb|CH991779:321915-323358	1520	2114	1174	1227	563	39.0919	80.0271	47.8208	37.7218	12.4275	Protein 21,1
GL50803_113038	gb|CH991767:667053-668778	4308	6225	6035	4179	785	85.358	174.661	177.076	96.4534	13.7412	Hypothetical protein
GL50803_9719	gb|CH991768:825041-826331	12530	17381	22060	20761	6631	378.176	772.77	1097.81	758.524	180.567	NADH oxidase
GL50803_89549	gb|CH991763:600713-607908	0	0	0	0	0	0.50722	1.03626	0	0	0.994372	Hypothetical protein
GL50803_3209	gb|CH991779:670218-670848	7137	10004	7258	4402	1369	509.588	1040.56	916.2	380.034	88.3678	Proteasome subunit beta type 2
GL50803_15154	gb|CH991762:129925-132725	4415	5785	2114	9046	13298	242.955	496.027	215.294	699.269	766.946	hypothetical protein
GL50803_15501	gb|CH991763:461287-462397	1742	2394	902	3853	2316	62.1362	126.842	57.0457	175.87	76.387	CDC50
GL50803_4911	gb|CH991782:195686-199703	525	753	465	513	932	16.6932	34.0149	26.2755	20.6244	32.3958	hypothetical protein
GL50803_16200	gb|CH991769:17205-18327	5324	7379	2625	3105	1460	177.87	362.41	147.209	124.738	43.7719	Developmentally regulated GTP-binding protein 1
GL50803_16647	gb|CH991767:765247-766006	1849	2466	968	847	578	79.9724	162.878	74.3887	46.2627	22.8654	hypothetical protein
GL50803_112681	gb|CH991763:15542-22051	4216	6493	5373	4733	4561	42.6268	86.8125	70.642	56.82	53.2206	NSF
GL50803_3470	gb|CH991768:1252364-1255706	820	1258	726	1022	3506	6.14808	12.5019	7.11368	9.03601	30.56	ABC transporter family protein
GL50803_15427	gb|CH991782:536379-537090	53637	75685	96447	53677	4554	3210.66	6528.69	10009.6	3855.05	248.959	Giardia trophozoite antigen GTA-2
GL50803_6722	gb|CH991768:496800-497720	154	191	107	135	55	225.88	459.255	329.635	213.656	81.9361	Hypothetical protein
GL50803_8913	gb|CH991768:626164-626818	2190	3022	1326	1282	2293	121.083	246.156	131.727	84.5631	126.49	Hydroxyacylglutathione hydrolase
GL50803_1590	gb|CH991769:925559-925787	335	461	394	432	338	72.4328	147.002	146.458	116.576	47.37	Hypothetical protein
GL50803_15000	gb|CH991763:1068787-1070008	2070	2891	1484	1436	1948	68.493	138.917	82.6442	55.8379	58.9597	TFIIH P44
GL50803_7511	gb|CH991769:380205-381421	999	1414	820	1211	725	62.5659	126.781	88.7068	93.0189	42.2321	HAM1 protein
GL50803_112846	gb|CH991779:504864-508152	3712	5749	5504	5446	1312	28.1326	56.8789	54.1051	48.2457	11.1922	Kinesin-3
GL50803_6733	gb|CH991767:770481-771501	1262	1721	1208	1409	3797	46.2185	93.4332	77.139	61.927	121.955	Zinc finger domain
GL50803_15144	gb|CH991769:354288-354741	1744	2354	1547	1103	600	156.332	315.903	260.595	124.43	51.8379	RNA polymerase II subunit Rpb8
GL50803_7396	gb|CH991782:943117-943465	1577	2156	2236	3523	88671	209.898	423.202	524.305	575.781	11515	Hypothetical protein
GL50803_5513	gb|CH991767:1667905-1668289	1331	1955	1903	1706	4743	121.403	244.614	279.98	177.783	339.661	Hypothetical protein
GL50803_6055	gb|CH991782:971288-972095	1061	1482	578	1755	1225	50.5381	101.73	45.0685	93.4401	51.7578	FtsJ-like protein
GL50803_16659	gb|CH991779:1062830-1064075	4076	5609	4517	5604	1104	123.022	247.557	229.602	203.624	30.266	Hypothetical protein
GL50803_20472	gb|CH991768:802384-806751	221	294	56	80	79	25.844	51.8117	12.4331	12.0643	8.90696	hypothetical protein
GL50803_6901	gb|CH991779:268546-272036	230	326	89	130	658	21.2489	42.5966	13.9097	15.1184	60.6567	hypothetical protein
GL50803_15080	gb|CH991779:1060368-1062809	1693	2289	1352	1087	350	115.17	230.03	165.559	90.2515	23.1994	Hypothetical protein
GL50803_16486	gb|CH991767:849117-850167	1000	1354	814	1289	776	39.0805	77.9879	53.9744	61.6072	26.038	hypothetical protein
GL50803_10712	gb|CH991779:1269528-1270827	1171	1554	739	1401	445	33.2009	66.2093	35.3187	49.1277	11.612	Hypothetical protein
GL50803_4188	gb|CH991769:20441-21332	2704	3617	2342	2564	1047	108.05	215.267	159.691	118.932	34.7825	Hypothetical protein
GL50803_114815	gb|CH991776:39036-40815	9242	13098	12176	8713	1489	178.359	355.204	342.207	194.108	24.1993	Tenascin precursor
GL50803_17560	gb|CH991764:19866-21726	300	412	351	4047	1455	5.94586	11.8316	11.0102	95.8668	26.6756	Kinase Nek-like
GL50803_16553	gb|CH991776:181585-183223	1682	2345	1174	1721	238	122.774	244.178	151.763	153.679	17.176	Hypothetical protein
GL50803_134441	gb|CH991776:44147-44687	0	0	0	0	0	153.182	304.611	302.866	130.214	16.0926	Hypothetical protein
GL50803_10190	gb|CH991769:537396-539644	241	328	221	348	312	5.12459	10.1848	7.60983	9.01284	6.14611	Hypothetical protein
GL50803_113449	gb|CH991763:1127881-1128262	0	0	0	0	0	1.47553	2.93184	3.16901	7.07381	1.10559	Hypothetical protein
GL50803_26847	gb|CH991798:53490-53613	134	120	128	185	30	11.6493	23.1441	30.427	39.9118	3.92447	Hypothetical protein
GL50803_20593	gb|CH991763:206041-207444	419	566	412	752	781	62.9608	124.903	113.821	147.828	109.774	Hypothetical protein
GL50803_102051	gb|CH991776:263263-265219	1182	1583	1287	1934	561	21.8249	43.2662	39.2791	43.2811	9.58679	Amino acid transporter family
GL50803_17371	gb|CH991763:264316-264691	482	662	682	541	136	54.2481	107.417	125.418	70.3967	14.8026	Dynein light chain
GL50803_5810	gb|CH991779:1110784-1111180	47164	63745	50699	21902	3887	5443.36	10772.1	10379.3	3058.97	423.732	Hypothetical protein
GL50803_14520	gb|CH991782:841859-842630	1434	1991	1644	1675	637	70.7631	139.952	143.478	100.652	28.2004	hypothetical protein
GL50803_8338	gb|CH991763:273961-274651	538	730	1035	1232	588	29.9475	59.1835	97.9645	82.6595	31.1944	VSP
GL50803_10856	gb|CH991762:292249-294469	6635	8987	3860	2404	2412	301.868	596.394	295.789	133.34	103.427	Alpha-snap
GL50803_29081	gb|CH991779:1301839-1302654	1012	1319	710	753	224	106.731	210.666	131.911	100.019	23.4443	hypothetical protein
GL50803_13948	gb|CH991767:1675103-1676063	1910	2593	2290	2008	12479	76.3541	150.672	153.113	93.6313	437.073	Hypothetical protein
GL50803_2000	gb|CH991762:333929-334142	562	694	154	231	158	50.0465	98.705	25.6462	25.2445	3.6727	Hypothetical protein
GL50803_20633	gb|CH991763:380617-381010	561	766	394	437	244	62.1699	122.33	71.7248	57.4892	24.1468	SOH1 protein putative
GL50803_9089	gb|CH991763:647125-647521	1482	2070	1187	1103	551	160.802	316.36	225.14	144.651	56.5675	Cytochrome B5 outer mitochondrial membrane
GL50803_4596	gb|CH991764:47809-48838	1626	2156	787	752	325	67.3022	132.144	56.8583	37.8391	12.26	Ethanolamine kinase putative
GL50803_11113	gb|CH991768:969324-970301	870	1161	709	926	514	97.823	191.897	140.285	120.765	52.8735	hypothetical protein
GL50803_8805	gb|CH991763:1007382-1010193	4214	6446	5881	8953	43407	37.654	73.8547	63.4407	91.7456	430.785	Kinase SCY1
GL50803_16375	gb|CH991776:29174-30764	2028	2742	1720	2142	2776	47.2077	92.5897	63.449	57.8607	57.7569	Hypothetical protein
GL50803_4192	gb|CH991769:23207-23801	501	657	478	520	71	31.7026	62.1775	55.11	40.5966	4.13143	ARL2
GL50803_115672	gb|CH991769:99356-99503	20	27	10	52	511	4.35543	8.53805	5.42709	7.24449	61.9606	Hypothetical protein
GL50803_13478	gb|CH991768:606269-606809	5457	7259	2808	2842	4834	437.109	856.749	398.514	280.314	373.401	ARL1
GL50803_13922	gb|CH991801:43617-46881	1632	2412	1723	2831	1104	10.9186	21.3869	14.8959	24.0727	7.63103	Hypothetical protein
GL50803_14093	gb|CH991763:246751-247747	1750	2289	596	765	4416	72.4948	141.932	45.3714	39.575	168.277	Hypothetical protein
GL50803_1770	gb|CH991814:347806-350233	356	485	237	323	223	17.0209	33.322	19.763	18.4324	9.6287	DRL1 protein
GL50803_13926	gb|CH991769:774366-776680	2193	2933	1269	869	397	192.057	375.961	199.024	93.6287	33.7733	Nucleolar protein family A member 2
GL50803_40347	gb|CH991798:35644-36194	184	242	173	143	92	23.9211	46.815	37.4627	20.3983	12.3833	hypothetical protein
GL50803_9704	gb|CH991780:31934-34094	10745	14444	10190	8317	4048	185.536	362.611	282.008	171.178	62.6449	Transketolase
GL50803_2556	gb|CH991779:288364-288649	206	277	45	763	2115	28.8677	56.3744	13.1013	145.396	300.51	ATP-dependent Clp protease ATP-binding subunit ClpB
GL50803_20081	gb|CH991768:496800-497720	115	121	60	44	40	217.212	423.948	276.455	179.066	70.3438	Hypothetical protein
GL50803_10840	gb|CH991762:314834-315140	2045	2693	2058	1414	2446	292.711	570.911	545.128	255.491	345.022	DNA-directed RNA polymerases I and III 16 kDa polypeptide
GL50803_17559	gb|CH991764:17402-19820	325	439	121	357	486	19.4264	37.8747	12.8338	25.381	27.9684	Hypothetical protein
GL50803_134710	gb|CH991763:332237-334148	5971	8098	8472	9921	6947	109.389	213.025	236.119	212.889	117.619	VSP
GL50803_14328	gb|CH991767:536268-536778	887	1209	400	406	132	56.9166	110.819	39.2231	30.7022	4.2057	Hypothetical protein
GL50803_4420	gb|CH991817:70369-71182	898	1190	541	2187	1958	40.8799	79.5335	41.9638	118.768	80.8372	hypothetical protein
GL50803_113723	gb|CH991782:1001432-1002596	6627	8717	4999	6271	5000	233.87	454.318	308.554	269.35	161.107	Hypothetical protein
GL50803_113800	gb|CH991782:794858-795677	28	37	19	15	41	2.02446	3.9286	1.26809	1.05736	2.80766	hypothetical protein
GL50803_15564	gb|CH991814:389921-390920	3004	4112	4501	5185	740	112.943	219.093	273.341	227.925	25.0824	Cathepsin B precursor
GL50803_2876	gb|CH991801:99292-99811	3178	4224	1869	1288	687	238.349	462.204	239.411	115.469	41.6253	UBC2 putative
GL50803_14404	gb|CH991769:131060-132218	7380	9931	6954	4963	2109	236.389	458.22	369.336	188.13	60.1921	Phosphatase
GL50803_34473	gb|CH991767:553537-572178	0	0	0	0	0	2.44558	4.73764	3.53797	118.477	341.041	Hypothetical protein
GL50803_8254	gb|CH991768:1112368-1112647	968	1226	554	581	220	108.782	210.648	104.108	80.3805	20.0893	Hypothetical protein with antisense transcription
GL50803_14783	gb|CH991776:214951-216290	851	1136	1185	1679	513	45.7327	88.5434	102.518	102.08	22.9823	High cysteine protein
GL50803_11956	gb|CH991779:379172-379484	1523	1940	991	1016	450	190.588	368.451	235.156	163.565	64.2495	Hypothetical protein
GL50803_23420	gb|CH991769:588779-589787	1536	2049	1036	947	372	62.9837	121.601	70.7917	46.0332	13.4322	Diphosphomevalonate decarboxylase
GL50803_103855	gb|CH991763:557873-559232	3837	5101	4118	5446	5569	117.283	226.287	205.202	200.328	149.589	Vacuolar protein sorting 29
GL50803_6647	gb|CH991779:31798-32047	1308	1754	772	541	636	192.5	371.189	220.673	103.006	106.543	Hypothetical protein
GL50803_13930	gb|CH991769:782677-783241	8372	11214	10440	7588	3262	575.035	1108.43	1248.93	623.202	211.993	ARF3
GL50803_6720	gb|CH991768:496800-497720	1469	1998	1411	1202	669	209.376	403.411	369.995	216.773	87.0977	hypothetical protein
GL50803_16612	gb|CH991763:81158-82322	1590	2114	1304	1579	1824	52.7841	101.684	72.3801	61.9793	55.5274	Tyrosyl-tRNA synthetase
GL50803_16205	gb|CH991767:1762702-1764625	2042	2699	681	877	720	39.1405	75.2676	20.4127	20.0629	12.8223	Kinase NEK
GL50803_10791	gb|CH991763:1123082-1123574	2605	3296	1775	1528	358	201.619	387.21	255.939	146.96	25.9992	Hypothetical protein
GL50803_11877	gb|CH991782:705427-709741	1119	1616	736	2185	892	6.65019	12.7539	5.77656	15.2417	6.058	Hypothetical protein
GL50803_5604	gb|CH991798:9894-10302	19296	25811	32159	15102	3406	2032.01	3885.99	5675.73	1914.43	323.285	Hypothetical protein
GL50803_1345	gb|CH991767:756330-756996	35100	46027	44362	36594	13932	1937.44	3703.1	4335.59	2422.42	720.122	Ribosomal protein L10a
GL50803_10703	gb|CH991779:1258068-1259217	4579	6004	3537	2744	1303	154.535	295.238	199.126	110.989	39.6206	Protein 21,1
GL50803_137714	gb|CH991768:731043-732618	4151	5412	5272	7546	6888	101.475	193.702	210.243	222.906	142.81	VSP presumed INR
GL50803_32786	gb|CH991762:228237-230031	2455	3163	998	1232	404	45.0787	86.0188	30.2206	27.5436	7.06523	Coiled-coil protein
GL50803_14309	gb|CH991763:717595-718261	309	443	424	1458	24740	18.3112	34.91	43.6139	104.623	1372.79	Hypothetical protein
GL50803_17483	gb|CH991814:350239-351229	3205	4170	3463	3130	1859	125.603	239.35	234.976	147.728	67.7653	Chaperone protein dnaJ
GL50803_21889	gb|CH991793:40111-42564	7	15	8	4	3	5.33333	10.155	8.15812	3.23697	2.00511	Hypothetical protein
GL50803_103540	gb|CH991769:577491-578406	2894	3809	2432	1923	937	120.458	229.282	163.682	93.5505	34.9605	Hypothetical protein
GL50803_15397	gb|CH991763:381807-382830	10874	14278	10099	8780	21637	394.821	751.057	603.256	379.191	710.205	Kinase CMGC CDK
GL50803_14494	gb|CH991793:160291-160846	640	858	767	943	2480	35.3865	67.3135	75.7647	64.6324	135.301	Hypothetical protein
GL50803_14497	gb|CH991779:628394-629129	5436	7049	5037	5219	4326	315.992	600.415	523.673	373.24	240.394	20S proteasome alpha subunit 3
GL50803_22504	gb|CH991763:1057900-1058221	2672	3532	2692	2191	8394	384.209	729.563	656.85	386.449	1141.61	Hypothetical protein
GL50803_9846	gb|CH991769:445105-447818	177	229	87	385	38	7.01624	13.3134	5.57162	17.4709	1.43051	hypothetical protein
GL50803_93463	gb|CH991769:334174-334642	3038	3867	3010	3218	2019	226.371	429.427	399	308.558	140.733	Hypothetical protein
GL50803_23800	gb|CH991763:504974-506291	1428	1825	1192	2002	1090	38.994	73.9013	54.3909	68.5944	27.0168	Hypothetical protein
GL50803_23602	gb|CH991779:472919-474668	1133	1482	1038	1500	2678	23.035	43.6515	33.1764	36.631	48.8438	RTCB PROTEIN
GL50803_8528	gb|CH991769:634278-635865	6872	9041	8905	9174	2384	154.524	292.719	314.802	241.377	48.397	Hypothetical protein
GL50803_20260	gb|CH991776:214951-216290	352	461	346	609	148	41.6116	78.7973	76.5823	85.3243	17.6781	Hypothetical protein
GL50803_101501	gb|CH991782:781632-783006	9326	11716	5067	3646	1429	255.94	484.394	236.813	121.252	34.1144	Seryl-tRNA synthetase
GL50803_8587	gb|CH991763:1180609-1182058	5458	6939	3246	3173	3981	140.299	265.452	138.254	98.1756	90.849	Kinase AGC NDR
GL50803_9118	gb|CH991768:201874-202921	2421	3123	1593	2196	3865	91.6117	173.299	106.951	99.8352	127.155	hypothetical protein
GL50803_14126	gb|CH991814:187197-189102	735	953	284	455	478	13.8871	26.259	8.63736	10.2667	8.25898	Hypothetical protein
GL50803_6735	gb|CH991767:767524-770449	4519	6474	2788	2902	2010	38.9757	73.5516	31.8078	29.5531	19.8421	Hypothetical protein
GL50803_113970	gb|CH991779:312043-313248	2065	2689	1138	738	1161	105.98	199.749	97.9103	44.6745	53.4499	Hypothetical protein
GL50803_5859	gb|CH991779:170065-173792	1546	1987	1015	906	537	111.529	210.08	134.205	79.7838	38.1506	Hypothetical protein
GL50803_9294	gb|CH991768:575625-576624	199	249	162	160	436	7.38598	13.901	10.6077	7.56025	16.2102	hypothetical protein
GL50803_26798	gb|CH991798:34143-34275	216	254	125	123	72	29.6218	55.7064	29.9618	16.9036	9.54628	Hypothetical protein
GL50803_117476	gb|CH991776:382754-382874	172	239	111	94	28	11.9869	22.5313	8.78641	9.27425	1.2506	Hypothetical protein
GL50803_13914	gb|CH991814:343830-347146	2922	3843	3499	4468	1852	46.5004	87.4016	84.2448	83.1652	26.6217	Hypothetical protein
GL50803_9477	gb|CH991769:284881-285517	1315	1683	863	1322	179	92.7511	174.17	107.061	114.261	12.0667	Hypothetical protein
GL50803_13200	gb|CH991767:233392-236313	1734	2217	1098	914	640	34.6088	64.9693	34.9706	21.463	11.4378	RNA helicase putative
GL50803_17420	gb|CH991779:1332558-1334064	450	596	471	598	108	19.18	36.0044	31.6288	29.706	3.73071	O-sialoglycoprotein endopeptidase
GL50803_16773	gb|CH991779:674561-677463	1588	2276	1574	3265	9465	15.6576	29.339	19.905	37.5267	107.239	Hypothetical protein
GL50803_23552	gb|CH991767:1066519-1068506	821	1128	474	346	957	197.591	370.183	178.232	100.441	175.636	Hypothetical protein
GL50803_5213	gb|CH991768:1269241-1274535	949	1197	716	659	890	27.0629	50.6311	34.0352	22.759	23.0245	tRNA dihydrouridine synthase putative
GL50803_14547	gb|CH991767:485417-486560	4461	5734	2887	3332	866	158.325	296.179	175.536	141.086	27.2405	L-asparaginase
GL50803_6175	gb|CH991767:404242-405079	512	616	186	283	402	22.7598	42.5742	14.2864	15.7963	14.6793	Nitroreductase family protein fused to ferredoxin domain Fd-NR1
GL50803_5277	gb|CH991779:1097118-1097592	1452	1747	851	1570	6797	105.747	197.706	118.525	145.482	503.716	Hypothetical protein
GL50803_9359	gb|CH991779:497677-498622	4073	5249	2003	2016	582	173.839	324.889	141.511	102.626	21.7269	Hypothetical protein
GL50803_8816	gb|CH991776:229667-230546	891	1187	469	740	363	31.9546	59.6442	29.8052	36.5357	12.4555	Hypothetical protein
GL50803_7427	gb|CH991776:381716-382129	167	223	106	99	37	51.0296	95.2159	56.9227	37.6718	8.15482	Hypothetical protein
GL50803_3883	gb|CH991768:605736-606261	465	571	251	280	681	33.9419	63.2815	34.8609	26.5464	51.7332	Hypothetical protein with antisense transcription
GL50803_115780	gb|CH991767:1341417-1341597	30	38	23	35	5	3.68285	6.86579	5.30473	5.46067	0	Hypothetical protein
GL50803_10889	gb|CH991768:276987-277689	2453	3137	2055	1464	2088	124.716	232.236	186.233	90.5374	98.22	Hypothetical protein
GL50803_1890	gb|CH991761:161113-161899	2421	3142	2150	1666	852	133.283	248.121	210.481	110.725	43.0963	3 exoribonuclease putative
GL50803_9421	gb|CH991779:1365749-1367504	1800	2286	1892	1973	5915	35.7842	66.5655	58.9438	47.0016	107.962	Kinase NEK
GL50803_9173	gb|CH991767:1327135-1328263	1646	2099	1944	2197	1233	57.9232	107.747	116.199	92.1398	40.1225	Serine/Threonine-protein kinase pkwA putative
GL50803_15156	gb|CH991762:121724-123317	3530	4440	3566	4264	1579	85.3889	158.8	143.544	124.8	34.2844	SRP GTPase
GL50803_24512	gb|CH991779:174535-175336	2937	3753	1839	1861	2491	160.791	298.804	171.36	123.002	126.139	Neurogenic locus notch-like protein
GL50803_2226	gb|CH991768:491027-491537	893	1117	433	369	119	76.6719	142.368	67.0362	39.1608	9.95501	hypothetical protein
GL50803_16162	gb|CH991767:1689378-1689903	1371	1690	1365	1503	4331	97.2016	180.458	172.775	128.517	281.949	Hypothetical protein
GL50803_16086	gb|CH991776:362855-365452	69837	91560	115521	52446	7872	3627.03	6727.08	9999.59	3196.81	383.871	Ribosomal protein L2
GL50803_87826	gb|CH991763:970084-972866	1056	1386	736	1429	4645	13.3657	24.7539	14.2536	19.7109	48.6194	hypothetical protein
GL50803_3169	gb|CH991763:369511-371206	2908	3635	2750	3877	13166	62.1496	115.028	99.1689	101.483	259.571	Cathepsin L precursor
GL50803_2796	gb|CH991762:226453-228166	2097	2643	1487	1601	583	44.1564	81.6807	49.5151	40.4549	11.4586	Kinase STE STE20
GL50803_16468	gb|CH991768:662679-663597	12797	16291	12271	11499	4157	590.572	1092.17	940.131	630.131	171.336	Cathepsin B precursor
GL50803_17127	gb|CH991779:32084-33737	1452	1859	1171	849	3967	33.8995	62.6194	44.3048	23.9268	79.1865	Hypothetical protein
GL50803_16956	gb|CH991782:350728-352996	721	904	650	2860	184	11.9115	21.9984	17.0295	56.9953	2.76561	hypothetical protein
GL50803_16637	gb|CH991762:230031-230940	2245	2776	1855	1524	1957	95.5382	176.338	138.861	79.4317	80.2754	Hypothetical protein
GL50803_9705	gb|CH991780:34171-34984	504	620	307	468	366	23.1088	42.6025	24.12	26.0113	15.1748	Hypothetical protein
GL50803_14018	gb|CH991763:1334975-1337318	4652	5821	3092	2734	10813	69.8396	128.728	76.8536	48.6441	149.679	hypothetical protein
GL50803_17126	gb|CH991779:30803-31733	2198	2751	969	887	604	89.982	165.744	69.4461	44.583	22.9764	Hypothetical protein
GL50803_8429	gb|CH991768:1077368-1078583	3894	4903	2664	1968	2233	141.425	260.414	164.13	84.9739	67.767	Minor histocompatibility antigen H13
GL50803_4356	gb|CH991767:968284-969206	973	1244	594	920	1184	64.6922	119.104	69.1179	72.2497	67.4837	Hypothetical protein
GL50803_11470	gb|CH991768:726352-728374	5448	6906	6079	9295	8637	99.662	183.438	173.314	203.798	146.124	VSP with INR
GL50803_8804	gb|CH991763:1010213-1014031	950	1202	841	1565	1976	42.7435	78.6653	63.9174	82.5384	76.9074	hypothetical protein
GL50803_21435	gb|CH991767:279494-284930	2842	3589	844	2306	697	57.711	106.21	28.0863	55.481	13.3467	Kinase
GL50803_7860	gb|CH991779:964899-965022	85	69	22	39	12	16.5118	30.3168	12.7238	5.40335	2.65181	Hypothetical protein
GL50803_27694	gb|CH991779:208023-208434	1060	1253	834	828	818	81.4996	149.563	118.409	75.9852	45.7831	Hypothetical protein
GL50803_92741	gb|CH991768:687261-688596	5661	6996	5105	3494	2116	160.71	294.813	245.09	118.13	47.212	Kinase CMGC CLK
GL50803_6691	gb|CH991817:36823-37643	1017	1328	637	587	326	83.9351	153.762	88.617	58.1156	20.5734	GA binding protein beta-1 chain
GL50803_137605	gb|CH991776:281703-283041	1283	1627	2031	2494	1399	36.5175	66.8776	91.8929	85.0749	35.8831	VSP with INR
GL50803_4331	gb|CH991771:18256-19483	8550	10639	6690	7623	5684	312.036	570.992	423.725	339.334	183.344	26S proteasome non-ATPase regulatory subunit 6
GL50803_36493	gb|CH991801:150268-150853	56	62	104	179	60	2.03229	3.71885	8.23769	10.1092	3.551	VSP
GL50803_113892	gb|CH991768:1115068-1117345	4045	5128	8469	10208	1047	64.8553	118.676	212.617	192.925	15.2268	Long chain fatty acid CoA ligase putative
GL50803_11676	gb|CH991768:158742-160521	1105	1333	707	1443	311	22.8553	41.8015	24.0441	36.0582	5.78704	Sirtuin type 2
GL50803_15130	gb|CH991779:1301839-1302654	1513	1897	764	953	323	180.377	329.193	159.637	140.533	36.412	Hypothetical protein
GL50803_32134	gb|CH991769:771449-774341	9	5	0	6	1	22.4063	40.7364	77.9279	41.3027	13.6992	Hypothetical protein
GL50803_5949	gb|CH991769:623203-624045	903	1122	582	1071	2378	60.6255	110.119	67.5664	83.5938	119.074	Tetratricopeptide repeat protein
GL50803_29744	gb|CH991814:391007-391223	218	285	331	1518	2409	27.0169	48.9772	70.329	197.355	283.162	VSP putative
GL50803_6084	gb|CH991793:189160-189853	243	287	137	1350	851	12.5053	22.6437	13.2593	85.4694	46.9029	hypothetical protein
GL50803_137612	gb|CH991767:1855970-1858568	7813	10838	13193	28088	3015	72.3851	130.99	155.359	306.904	31.933	VSP
GL50803_27583	gb|CH991763:686803-687019	62	90	77	124	359	9.97648	18.0325	19.996	19.8324	60.3366	Hypothetical protein
GL50803_13921	gb|CH991801:42358-43519	5531	6973	5641	5178	4806	179.006	323.242	309.744	201.326	137.741	Kinase NEK
GL50803_31911	gb|CH991763:1168455-1169838	9	12	9	53	10	8.0933	14.5942	15.9923	36.4898	5.30764	Hypothetical protein
GL50803_8822	gb|CH991776:220248-222018	16893	20988	27775	32857	7108	332.788	599.881	847.122	763.534	125.598	23-bisphosphoglycerate-independent phosphoglycerate mutase
GL50803_17224	gb|CH991767:27622-28519	10803	13420	10283	7808	1175	450.696	812.202	730.951	391.796	45.3341	Alpha-SNAP putative
GL50803_27423	gb|CH991793:135135-135543	182	218	161	131	94	17.3345	31.2225	27.7723	16.5585	8.89411	Hypothetical protein
GL50803_6584	gb|CH991762:94517-95186	3262	4035	1394	2289	2800	192.359	346.212	147.142	162.697	154.901	Hypothetical protein
GL50803_14172	gb|CH991763:724323-726355	310	424	165	234	60	13.2991	23.9052	11.4635	11.9989	2.18222	Kinase CMGC RCK
GL50803_6447	gb|CH991779:48874-49591	2143	2587	1085	1140	2515	123.938	222.689	113.758	80.9534	142.573	Hypothetical protein
GL50803_13164	gb|CH991779:549371-549815	1002	1197	591	688	1524	86.7519	155.864	93.4103	71.4335	125.891	hypothetical protein
GL50803_31984	gb|CH991768:283382-284531	0	1	2	4	1	5.16151	9.27083	4.64691	16.0427	75.5395	Hypothetical protein
GL50803_6982	gb|CH991768:911389-916786	2431	2874	1305	1280	791	66.537	119.396	61.1812	42.7859	19.4169	hypothetical protein
GL50803_115982	gb|CH991780:56826-57042	123	76	74	92	95	8.66795	15.5538	14.6443	9.5033	7.52365	Hypothetical protein
GL50803_104248	gb|CH991764:95645-96857	1341	1604	864	1131	2642	46.9672	84.2719	53.3756	47.9923	82.9446	Hypothetical protein
GL50803_8711	gb|CH991814:154494-157223	716	890	455	1306	2252	35.6623	63.8349	39.2207	80.8833	114.353	DHHC-type zinc finger domain-containing protein
GL50803_4079	gb|CH991779:1224215-1225634	2389	2928	1872	2739	15837	64.5049	115.457	82.9359	88.2503	384.527	Protein phosphatase PP2A regulatory subunit B
GL50803_26838	gb|CH991761:218113-219687	413	456	255	315	193	25.5587	45.7367	28.7939	24.8363	9.66047	Hypothetical protein
GL50803_14091	gb|CH991779:203243-203639	28127	35280	33440	22858	8504	3240.57	5789.84	6367.36	3095.34	878.946	Ribosomal protein L14
GL50803_11990	gb|CH991762:426772-427285	5188	6137	3561	2386	4101	379.713	677.652	463.215	211.05	260.749	Hypothetical protein
GL50803_13201	gb|CH991767:233392-236313	730	894	374	431	297	28.9658	51.6477	25.7749	20.5095	10.5596	Hypothetical protein
GL50803_14553	gb|CH991771:214149-214494	1368	1656	897	749	990	159.302	283.71	189.321	108.453	110.436	CCAAT-binding transcription factor subunit C
GL50803_28015	gb|CH991763:710277-711352	0	0	0	0	2	12.1675	21.6697	0	42.9108	268.502	Hypothetical protein
GL50803_11299	gb|CH991779:895821-897591	4891	5963	3284	5920	3295	108.797	193.334	119.702	158.324	67.1048	Amino acid transporter putative
GL50803_3260	gb|CH991767:318997-319180	19	25	22	51	12	2.3335	4.13933	5.97495	9.97534	1.74347	Hypothetical protein
GL50803_5514	gb|CH991767:1668301-1668505	607	754	814	686	1973	176.612	313.211	406.168	243.961	538.971	Hypothetical protein
GL50803_10606	gb|CH991761:247477-248260	2095	2481	1647	1959	621	104.796	185.648	147.846	118.605	28.0588	CCR4-NOT transcription complex subunit 7
GL50803_112867	gb|CH991779:443256-445482	1162	1425	2142	2943	359	16.2835	28.7996	46.1002	49.5218	4.84313	VSP
GL50803_118747	gb|CH991769:912341-912822	4	3	13	15	1	3.82504	6.75763	20.1278	20.5807	2.37456	hypothetical protein
GL50803_8209	gb|CH991782:20621-21419	1764	2108	568	942	1259	80.5792	141.986	42.4196	51.7741	50.8151	CCR4-NOT transcription complex subunit 7
GL50803_4255	gb|CH991769:240917-241958	1441	1698	884	1577	598	48.0713	84.6747	50.4307	64.1782	16.0291	Sugar kinase putative
GL50803_13622	gb|CH991801:124781-125435	1419	1709	1288	1242	753	105.411	185.652	172.53	112.384	48.9693	Hypothetical protein
GL50803_33632	gb|CH991776:290864-291173	21	11	9	21	3	25.269	44.4637	107.471	60.2763	35.4881	Hypothetical protein
GL50803_13288	gb|CH991779:670936-673063	1991	2383	1243	1831	3254	32.4236	57.0428	33.0207	36.2702	51.0815	Hypothetical protein
GL50803_11566	gb|CH991782:567932-568987	1919	2278	1549	1163	2599	94.9019	166.813	134.418	70.7746	122.042	Hypothetical protein
GL50803_4204	gb|CH991762:406369-407113	7122	8705	5156	4277	1764	325.171	569.24	407.515	234.667	73.8276	MutT/nudix family protein
GL50803_117436	gb|CH991769:471780-472330	66	85	73	76	31	8.30428	14.532	15.3111	10.396	2.35266	Hypothetical protein
GL50803_3417	gb|CH991779:734833-735523	3522	4065	2366	2919	13991	183.778	321.538	223.554	189.5	734.643	Preimplantation protein 3
GL50803_28064	gb|CH991769:939425-939887	930	1078	514	576	554	72.8626	127.38	73.1865	53.4931	41.9287	Hypothetical protein
GL50803_17604	gb|CH991782:513459-514134	2667	3244	3826	4994	1778	174.544	305.136	417.571	390.104	108.02	Hypothetical protein
GL50803_17404	gb|CH991763:415997-417794	3619	4415	1874	2273	10041	65.5561	114.56	50.9339	48.7235	168.861	Hypothetical protein
GL50803_27635	gb|CH991779:174144-174534	2805	3366	1185	992	2367	254.13	444.061	203.038	112.986	211.704	hypothetical protein
GL50803_15589	gb|CH991782:265679-266723	1969	2329	966	868	1014	75.0425	131.038	65.9608	40.1429	35.1781	Hypothetical protein
GL50803_9293	gb|CH991768:576633-579069	916	1204	456	1058	5326	9.64801	16.8443	6.29306	13.0864	65.5073	Protein phosphatase 2C-like protein
GL50803_13550	gb|CH991779:929296-929866	2807	3267	1250	1262	3509	191.859	334.867	153.914	106.039	238.858	Rho GAP putative
GL50803_6687	gb|CH991817:35478-36489	124414	151236	216153	167615	20454	4726.5	8249.17	13465	7507.05	706.495	Glyceraldehyde 3-phosphate dehydrogenase
GL50803_6377	gb|CH991768:1184696-1187165	3720	4840	2661	3097	17219	35.631	62.0847	33.0412	35.1436	197.056	Hypothetical protein
GL50803_2710	gb|CH991768:1133465-1133837	318	389	182	3267	7086	38.9542	67.7971	39.0333	480.257	809.502	Hypothetical protein
GL50803_14655	gb|CH991768:1239610-1240675	1322	1583	1021	948	1258	48.4491	84.248	62.6301	41.3245	39.7177	Hypothetical protein
GL50803_114813	gb|CH991776:45829-47575	4157	4838	5778	4330	1186	73.2402	127.231	161.588	94.3353	20.4124	VSP
GL50803_3570	gb|CH991779:196146-196341	7756	9758	8826	5297	2748	2178.87	3784.17	3900.22	1667.6	634.127	Ribosomal protein S28
GL50803_16823	gb|CH991814:504063-507302	4561	5542	5395	4547	1213	209.928	364.554	410.102	249.119	49.5562	Non ATPase subunit MPR1 of 26S proteasome
GL50803_112893	gb|CH991762:375989-376709	2747	3319	1577	1615	2704	148.21	257.123	140.812	104.403	141.956	Hypothetical protein
GL50803_11884	gb|CH991782:696708-696996	4036	4726	2724	3462	20135	734.002	1272.55	870.361	773.227	3368.26	Hypothetical protein
GL50803_6369	gb|CH991782:318009-318144	273	274	141	268	879	40.5376	70.236	32.4534	41.4012	138.255	Hypothetical protein
GL50803_8909	gb|CH991769:809947-810808	2330	2745	1195	1136	260	114.76	198.508	101.075	67.1585	11.6597	Hypothetical protein
GL50803_16414	gb|CH991782:1121407-1122199	2457	2867	1028	1803	1956	130.584	225.831	94.9739	114.93	91.2153	Hypothetical protein
GL50803_31671	gb|CH991771:179436-180009	4348	5144	2447	2978	1636	313.551	542.042	317.581	260.645	112.874	Ribosomal polymerase II subunit RPB7
GL50803_7871	gb|CH991779:972409-972712	1318	1510	597	897	2113	156.004	269.445	115.552	104.831	89.1444	Hypothetical protein
GL50803_27056	gb|CH991764:102695-103178	1721	2033	1462	1575	4021	141.478	244.316	205.732	159.361	303.33	Hypothetical protein
GL50803_91767	gb|CH991782:796578-796959	407	464	189	254	585	36.1139	62.3513	27.5031	24.9951	41.9718	Hypothetical protein
GL50803_2116	gb|CH991767:287558-288951	149	180	76	378	197	7.70064	13.2804	6.43511	22.8148	9.06073	Zinc finger domain
GL50803_10329	gb|CH991782:603103-603298	835	952	495	665	4494	151.978	262.042	172.573	153.378	859.021	Ferredoxin Fd3
GL50803_16141	gb|CH991801:103652-105122	1367	1628	746	1459	1574	32.4713	55.9294	27.8844	40.5899	31.3251	Ser/Thr protein kinase pkwA putative
GL50803_6010	gb|CH991763:163988-168836	1484	1913	1269	783	541	10.4133	17.9017	11.9074	6.54532	4.25559	Hypothetical protein
GL50803_3978	gb|CH991763:595964-596441	6812	7911	7125	8340	16192	620.924	1067.07	1187.04	934.738	1385.29	Ubiquitin-conjugating enzyme E2-17 kDa
GL50803_5458	gb|CH991769:776705-777827	1110	1268	485	651	541	40.7457	70.0051	32.077	29.2827	18.641	Hypothetical protein
GL50803_14321	gb|CH991768:839420-839750	32053	36904	32729	20143	9532	4094.27	7032.27	7780.3	3204.86	1146.91	Ribosomal protein L30
GL50803_15045	gb|CH991814:489359-490109	2603	3114	3412	2858	2286	134.801	231.502	307.163	179.286	113.422	Hypothetical protein
GL50803_14364	gb|CH991776:186800-188690	5394	6290	3263	5962	3318	98.2191	168.48	95.0615	130.1	54.2879	Kinase CAMK CAMKL
GL50803_7107	gb|CH991776:198052-198157	325	297	192	301	356	25.9772	44.5544	25.5852	32.382	41.1138	Hypothetical protein
GL50803_86683	gb|CH991767:1328283-1332523	3098	3626	5536	5308	1646	71.2003	122.117	205.187	145.421	33.7789	26S protease regulatory subunit 7
GL50803_3095	gb|CH991782:74671-75172	4848	5347	2529	2092	1884	358.154	614.101	314.388	172.883	133.887	Hypothetical protein
GL50803_34684	gb|CH991776:22644-23994	3020	3510	2001	1382	913	79.0737	135.463	87.6042	44.295	21.4124	DEAD box RNA helicase Vasa
GL50803_37930	gb|CH991782:794858-795677	0	0	0	0	0	3.36987	5.76479	4.6404	5.92222	2.90661	Hypothetical protein
GL50803_15004	gb|CH991767:332080-332575	3076	3371	2677	1720	290	231.562	396.019	347.334	138.187	19.8412	NADPH oxidoreductase putative
GL50803_3313	gb|CH991762:193632-194784	1691	2008	1284	997	6027	62.294	106.429	80.384	43.1658	198.231	Serine-pyruvate aminotransferase
GL50803_6535	gb|CH991767:743897-744212	1518	1925	1441	1778	503	192.226	328.334	323.603	292.645	63.072	Hypothetical protein
GL50803_134442	gb|CH991761:93748-94144	2275	2714	2584	1606	313	179.215	306.019	347.449	150.936	22.2048	Hypothetical protein
GL50803_8518	gb|CH991763:1272727-1273039	1326	1688	692	864	219	162.321	277.075	131.566	111.97	21.6595	DNA-directed RNA polymerase I 13,1 kDa polypeptide
GL50803_17150	gb|CH991761:70333-70828	11409	13358	8973	6757	1686	1031.71	1760.27	1389.8	725.078	137.314	NADPH oxidoreductase putative
GL50803_4928	gb|CH991814:140997-141420	2060	2570	1485	3147	14999	200.972	342.865	243.315	336.501	1216.46	Hypothetical protein
GL50803_6736	gb|CH991767:766416-767367	2974	3403	1347	1688	4922	100.558	171.445	78.4917	67.8236	123.509	Hypothetical protein
GL50803_17579	gb|CH991779:277030-278680	9260	10671	5887	6310	28276	196.752	335.23	209.788	162.222	561.155	Inositol-3-phosphate synthase
GL50803_9368	gb|CH991779:482768-483815	795	923	318	694	581	28.7295	48.8899	19.5385	30.1195	19.3224	Pyruvate-formate lyase-activating enzyme lateral transfer candidate
GL50803_17298	gb|CH991763:1123702-1124914	1300	1511	725	810	1927	40.3739	68.6652	38.9835	30.3868	55.3314	Hypothetical protein
GL50803_101074	gb|CH991771:238397-240617	20075	23765	28919	80225	9087	307.857	523.11	688.784	1466.96	126.605	VSP with INR
GL50803_120293	gb|CH991761:242610-242940	436	450	217	338	273	33.5216	56.9332	30.3666	35.7561	22.9925	Hypothetical protein
GL50803_23858	gb|CH991779:1003407-1007830	0	0	0	0	0	5.35914	9.09205	6.67044	6.20044	4.14426	Hypothetical protein
GL50803_3713	gb|CH991768:693344-693758	2325	2642	1461	1856	1401	235.81	400.024	271.957	233.711	133.687	hypothetical protein
GL50803_5950	gb|CH991769:623203-624045	881	1004	517	821	578	118.447	200.905	116.436	137.072	71.5812	Hypothetical protein
GL50803_13889	gb|CH991763:223931-224513	1125	1328	1082	1039	683	74.874	126.929	127.548	82.8011	42.3578	Maf-like protein yhdE
GL50803_4820	gb|CH991793:167116-167602	2093	2457	1671	1120	738	195.043	330.593	270.883	125.443	60.5423	Hypothetical protein
GL50803_3372	gb|CH991782:17328-18645	1765	1997	1132	1349	2275	50.3755	85.3789	53.2374	45.7506	56.5063	Asparagine synthase putative
GL50803_27376	gb|CH991767:660828-661296	0	0	0	0	0	28.4088	48.1086	46.5531	30.9106	260.169	Hypothetical protein
GL50803_14369	gb|CH991763:320770-322075	1764	2008	1526	2454	4394	50.6309	85.7258	74.9431	88.0588	109.812	Hypothetical protein
GL50803_6179	gb|CH991767:400723-400960	764	900	402	365	560	152.213	257.685	145.019	94.5324	113.184	SnRNP Sm-like protein putative
GL50803_4547	gb|CH991769:308312-308882	38269	43926	48508	23888	17109	2568.14	4345.81	5982.12	1966.72	1102.37	Ribosomal protein S9
GL50803_135882	gb|CH991801:8292-8583	14	13	43	55	30	1.97641	3.34306	12.8377	11.9111	3.94271	VSP
GL50803_16085	gb|CH991776:361158-362784	4920	5685	3930	3330	2130	119.125	201.214	157.312	96.3386	44.0643	Hypothetical protein
GL50803_7728	gb|CH991776:148307-150392	1270	1445	505	817	1356	20.5403	34.6912	12.886	15.3835	13.7756	Protein 21,1
GL50803_4602	gb|CH991814:108542-109442	1438	1665	630	841	1758	59.1008	99.7272	45.0714	41.6088	63.5895	Reductase putative
GL50803_8916	gb|CH991768:621461-623285	3224	3755	2189	2241	936	71.12	119.948	76.4323	58.8878	18.7728	Signal recognition particle 68kDa
GL50803_104870	gb|CH991763:477996-478422	486	532	270	539	382	33.9955	57.3339	36.125	48.1368	26.0252	hypothetical protein
GL50803_31624	gb|CH991767:595632-599066	0	0	0	0	0	37.6786	63.4603	55.5417	39.9194	2.83106	Hypothetical protein
GL50803_15265	gb|CH991763:636903-637818	2474	2886	2307	1771	836	102.466	172.527	154.113	82.3615	31.7795	Hypothetical protein
GL50803_20315	gb|CH991761:24184-24607	822	940	728	1068	10437	76.4063	128.575	131.009	116.172	939.596	Hypothetical protein
GL50803_4259	gb|CH991769:245042-245894	4825	5611	3180	3007	827	225.248	378.834	243.798	165.186	33.9419	Hypothetical protein
GL50803_8026	gb|CH991776:136636-148184	509	602	115	235	1324	12.0085	20.1963	4.87703	6.7663	27.0933	Cleavage and polyadenylation specificity factor 73 kDa subunit
GL50803_16795	gb|CH991768:26616-28176	4822	5561	3468	5607	82609	112.689	189.455	133.082	155.577	1767.92	Topoisomerase II
GL50803_7198	gb|CH991767:426742-427175	14	9	11	7	5	8.57723	14.4131	11.4459	8.13853	1.81777	Hypothetical protein
GL50803_15139	gb|CH991769:550265-550787	1699	1989	1152	604	132	136.856	229.956	157.698	57.9915	9.72291	Hypothetical protein
GL50803_14831	gb|CH991782:140865-141252	665	796	520	448	954	55.3279	92.9264	77.4265	49.1761	95.7031	Variant-specific surface protein VSP4A1 precursor
GL50803_5515	gb|CH991767:1668505-1668871	1748	2068	2220	2084	4220	188.418	316.439	387.387	261.172	408.342	Hypothetical protein
GL50803_35116	gb|CH991769:902804-907100	0	0	0	0	0	0.669137	1.12367	0.628566	1.20639	3.05395	Hypothetical protein
GL50803_9478	gb|CH991769:283651-284869	4530	5222	2707	3441	6429	154.459	259.135	159.562	142.81	198.348	Alpha mitochondrial protein peptidase like protein
GL50803_98760	gb|CH991767:15130-15301	3038	3628	3168	3839	542	390.811	654.67	722.408	615.996	72.7562	Hypothetical protein
GL50803_103992	gb|CH991779:646527-648411	13638	15740	16928	19150	52904	265.496	444.442	514.086	447.96	975.813	VSP
GL50803_10969	gb|CH991763:1286315-1293560	14927	16965	8414	10343	4625	605.746	1011.13	589.345	508.581	173.638	Nucleotide-binding protein 1
GL50803_16970	gb|CH991763:544504-545221	505	586	621	1510	246	22.3555	37.3129	51.7885	85.2353	10.8816	Hypothetical protein
GL50803_12950	gb|CH991776:59020-59611	2999	3441	1823	1556	946	215.798	359.748	235.009	134.729	63.8383	Ubiquitin-conjugating enzyme E2-17 kDa
GL50803_119448	gb|CH991769:472373-472580	9	9	6	7	0	1.63398	2.72043	1.4856	1.90028	0	Hypothetical protein
GL50803_14086	gb|CH991763:163988-168836	5207	5945	3571	2798	599	306.639	510.313	375.159	200.46	33.4002	hypothetical protein
GL50803_3916	gb|CH991768:744216-744432	303	260	182	195	20	74.0715	123.181	87.0627	78.0032	6.92118	Hypothetical protein
GL50803_4463	gb|CH991776:316721-317285	3429	3862	3049	2122	699	261.99	435.613	423.749	193.018	48.4761	Dynein light chain
GL50803_14318	gb|CH991779:280923-281679	3616	4130	1753	10871	154434	197.885	328.854	173.898	697.488	7385.06	hypothetical protein
GL50803_15097	gb|CH991763:510623-511637	9445	10889	8304	6439	3496	362.329	601.969	522.564	292.485	122.356	Alpha-14 giardin
GL50803_36759	gb|CH991814:319329-319878	31	45	32	108	131	14.8456	24.6417	33.6971	19.5107	12.9655	Hypothetical protein
GL50803_16817	gb|CH991767:707775-709149	2362	2630	2830	2954	2839	62.4254	103.428	121.887	91.5773	63.3555	Transglutaminase/protease putative
GL50803_21512	gb|CH991817:77885-78761	1867	2124	1199	964	2036	82.1445	136.02	90.1123	51.6076	83.2738	S-adenosylmethionine-dependent methyltransferase putative
GL50803_7517	gb|CH991769:386678-388502	285	329	92	1894	2430	6.3548	10.499	3.27879	49.9512	48.271	hypothetical protein
GL50803_11034	gb|CH991782:762865-763537	5071	5645	2984	2273	3635	311.909	515.174	338.192	171.772	216.878	Hypothetical protein
GL50803_33030	gb|CH991814:73133-74576	2563	2895	3641	5254	1529	68.3942	112.936	158.395	167.526	36.119	Hypothetical protein
GL50803_7950	gb|CH991782:998536-999709	3042	3438	3834	4912	1592	94.5487	156.104	203.657	181.441	44.1543	26S protease regulatory subunit 6B
GL50803_14568	gb|CH991779:410204-411182	8805	9852	5915	8308	37568	337.064	556.188	387.009	384.467	1326.01	Ser/Thr protein phosphatase PP1-alpha 2 catalytic subunit
GL50803_5921	gb|CH991762:191083-192058	2377	2672	2243	3159	681	92.1763	152.099	146.391	145.012	22.8259	Ubiquitin-conjugating enzyme E2-28,4 kDa
GL50803_32838	gb|CH991779:766406-768426	1665	1884	1175	1356	556	158.756	261.903	197.979	159.917	51.0413	hypothetical protein
GL50803_101768	gb|CH991763:444800-445319	238	270	136	2756	16329	18.4196	30.3529	18.9534	264.548	1195.89	Hypothetical protein
GL50803_14858	gb|CH991768:794869-797215	1063	1176	683	731	1119	16.3206	26.8838	17.8489	13.3741	16.1812	Hypothetical protein
GL50803_14049	gb|CH991779:879375-879786	22680	25366	31201	15586	3872	2515.13	4142.24	6162.21	2118.19	404.067	Ribosomal protein L32
GL50803_96264	gb|CH991779:91545-96464	6312	7123	3083	2969	1180	305.81	503.609	250.81	171.807	50.5467	Hypothetical protein
GL50803_13575	gb|CH991801:117456-117780	2436	2807	1867	1310	1006	299.448	492.654	415.208	199.852	121.104	Dynein light chain
GL50803_13576	gb|CH991801:118376-118673	2906	3379	1164	1217	1083	436.04	717.337	282.091	216.384	134.629	Hypothetical protein
GL50803_8377	gb|CH991769:331558-332452	5762	6569	14068	24336	7880	260.519	428.462	1051.28	1303.68	299.708	Hypothetical protein
GL50803_7416	gb|CH991762:367254-370100	1199	1310	453	2992	25620	54.4256	89.4647	34.3571	168.199	1113.93	Methyltransferase putative
GL50803_22338	gb|CH991776:237252-238521	841	930	635	518	1038	24.3189	39.9724	30.8177	17.8624	27.7011	Hypothetical protein
GL50803_112962	gb|CH991814:272075-272474	624	685	487	440	421	65.8513	108.191	86.3608	54.2159	43.2455	hypothetical protein
GL50803_6056	gb|CH991782:970256-971282	2539	2847	1885	4388	2414	98.5325	161.621	123.972	206.297	84.5896	hypothetical protein
GL50803_8002	gb|CH991763:532614-533328	9076	10126	5965	5967	8228	475.677	780.093	556.018	384.914	415.604	Hypothetical protein
GL50803_14748	gb|CH991769:53069-53552	4227	4772	3144	1542	850	321.914	527.52	404.791	135.623	57.0497	Hypothetical protein
GL50803_15276	gb|CH991764:17402-19820	1997	2201	1288	2750	1688	44.321	72.5468	46.899	74.4141	33.1068	Glucosamine-6-phosphate isomerase putative
GL50803_17104	gb|CH991776:265231-265837	435	487	264	462	273	31.8618	52.1432	35.6532	41.5107	18.9338	Hypothetical protein
GL50803_95847	gb|CH991763:1170548-1171184	155	168	80	141	70	8.13221	13.3002	7.42725	8.93813	4.09244	Protein 21,1
GL50803_16089	gb|CH991782:1091930-1093175	829	933	658	1103	7163	25.9494	42.4346	35.2478	41.1035	208.007	Hypothetical protein
GL50803_13863	gb|CH991768:1260817-1262477	855	935	395	610	7701	36.875	60.2714	31.3775	33.8518	319.413	Hypothetical protein
GL50803_3581	gb|CH991767:1879687-1880092	1372	1535	725	773	1069	127.397	208.185	120.753	90.8098	94.6723	Hypothetical protein
GL50803_101339	gb|CH991771:105680-106328	11635	12959	5875	4448	1137	784.438	1281.83	704.265	368.177	70.3242	FKBP-type peptidyl-prolyl cis-trans isomerase
GL50803_3370	gb|CH991782:16727-17300	1342	1525	606	1135	2082	84.5171	138.066	64.9761	85.1995	125.925	Hypothetical protein
GL50803_31675	gb|CH991776:179972-180685	0	0	0	0	0	3.24877	5.30437	2.38332	1.62056	1.53979	Hypothetical protein
GL50803_93736	gb|CH991763:51002-65324	4773	5799	2990	3757	4090	9.05707	14.7808	7.8248	8.43623	8.57194	Dynein heavy chain
GL50803_1076	gb|CH991771:250655-251693	3146	3532	1721	1695	5060	113.007	184.398	103.141	72.2822	157.039	Alpha-13 giardin
GL50803_3869	gb|CH991779:533808-534624	1679	1864	730	1562	897	72.574	118.365	52.2821	82.4288	37.0238	Syntaxin 16
GL50803_112885	gb|CH991762:357774-358317	11723	13099	17426	12099	918	887.597	1447.23	2364.5	1127.3	63.3301	Adenine phosphoribosyltransferase
GL50803_5768	gb|CH991782:922825-923935	4564	5179	3362	13193	6535	165.395	269.424	204.965	555.366	197.447	Hypothetical protein
GL50803_16485	gb|CH991767:850261-851351	1351	1734	681	909	3637	147.631	240.235	131.141	111.605	305.686	Hypothetical protein
GL50803_16450	gb|CH991801:16047-16968	3869	4316	4380	4159	3180	149.321	242.927	284.854	192.524	115.163	Radial-spoke protein
GL50803_6000	gb|CH991762:355917-357768	1393	1568	613	736	438	29.3412	47.6541	20.017	18.3395	8.33039	Amino acid transporter family
GL50803_3618	gb|CH991798:34405-34567	190	218	81	69	51	24.7066	40.078	17.022	10.8138	4.85579	hypothetical protein
GL50803_11186	gb|CH991768:168682-169504	5826	6436	2986	3230	4551	255.246	413.872	217.443	167.871	177.872	RNA binding protein putative
GL50803_10521	gb|CH991767:155365-157231	17080	18855	16957	10976	3120	321.918	521.936	509.371	247.063	48.2391	Arginyl-tRNA synthetase
GL50803_6639	gb|CH991779:25876-26173	1623	1710	699	1073	515	189.369	307.007	151.505	168.474	62.2743	Protein 21,1
GL50803_135881	gb|CH991806:1746-2037	26	25	36	51	40	3.95282	6.40753	10.3328	11.2104	5.82836	VSP
GL50803_16285	gb|CH991782:70815-72378	4039	4411	2142	2259	1113	94.885	153.757	82.6377	62.9441	23.1682	Topoisomerase I-related protein
GL50803_102647	gb|CH991793:36422-39005	1498	1842	1028	1198	892	13.9376	22.5847	12.4399	13.1797	9.7866	Sodium/hydrogen exchanger 3
GL50803_29181	gb|CH991768:378816-379947	1754	2015	2163	2543	4095	52.4011	84.8943	107.14	87.5601	100.852	Hypothetical protein
GL50803_8707	gb|CH991814:152777-153422	5311	5950	3292	4860	8198	324.406	525.437	350.786	345.711	441.391	N-terminal acetyltransferase complex ARD1 subunit putative
GL50803_17547	gb|CH991768:119615-123510	8823	10130	24129	17011	1325	644.305	1043.09	2811.74	1521.93	100.278	Ribosomal protein L4
GL50803_8049	gb|CH991762:31016-32513	4213	4574	2800	2681	1781	112.569	182.196	127.269	87.4895	42.4098	Hypothetical protein
GL50803_117440	gb|CH991776:367436-368282	9	11	16	8	3	0.460482	0.744918	1.27869	0.49204	0.0469471	Variant-specific surface protein
GL50803_9365	gb|CH991779:486394-491647	1650	2020	1017	2189	7506	16.2101	26.2143	13.2617	25.7314	85.5507	Kinase NEK
GL50803_16407	gb|CH991779:1150016-1151135	341	376	216	288	92	12.2623	19.8257	13.1314	12.462	3.03374	Protein 21,1
GL50803_2401	gb|CH991763:997545-999187	1052	1127	621	1715	18052	41.4615	67.0206	44.6183	77.4003	649.999	Hypothetical protein
GL50803_6700	gb|CH991812:39919-41113	4761	5277	4155	5508	37096	149.699	241.852	220.178	207.474	1047.1	Kinase CMGC RCK
GL50803_14285	gb|CH991767:761436-763110	18691	20649	22024	28862	5531	419.134	676.956	810.188	774.936	110.012	Malic enzyme
GL50803_10932	gb|CH991801:67431-70817	1284	1435	972	1814	448	20.7407	33.4912	24.82	34.7556	6.60433	hypothetical protein
GL50803_8560	gb|CH991767:140903-141359	10722	11765	6620	6635	6094	894.267	1443.78	977.336	670.722	476.356	Hypothetical protein
GL50803_3180	gb|CH991769:868505-873193	774	841	1135	4816	1169	46.1942	74.5721	129.222	374.787	70.1078	Dolichol-phosphate mannosyltransferase putative
GL50803_11755	gb|CH991763:487821-488604	4527	5037	3554	1618	903	213.944	345.313	290.421	93.1687	41.4899	Hypothetical protein
GL50803_101906	gb|CH991817:78925-80290	3608	3970	2678	1925	6321	89.2845	144.064	106.893	57.3188	151.736	SKD1 protein
GL50803_12046	gb|CH991767:1082885-1083620	540	585	521	577	145	28.333	45.6882	49.8059	36.4439	7.55598	SPEF1-like protein
GL50803_22553	gb|CH991769:808189-809911	2886	3253	1575	2133	623	63.5249	102.385	53.562	55.1927	12.0385	Encystation-specific protease
GL50803_6140	gb|CH991767:350158-352075	4572	5048	2463	2449	1261	90.1259	145.225	77.028	58.1988	22.6016	Kinase NEK
GL50803_118556	gb|CH991780:13173-15195	0	0	0	0	0	51.7278	83.3186	228.638	178.301	22.4173	Hypothetical protein
GL50803_14787	gb|CH991763:146433-148569	1404	1549	939	5063	1129	24.154	38.8725	26.1556	99.4919	17.3954	Type II inositol-145-trisphosphate 5-phosphatase precursor
GL50803_14002	gb|CH991762:379248-379899	1167	1272	579	1020	1546	71.498	115.054	66.2709	77.3245	94.223	Hypothetical protein
GL50803_9155	gb|CH991767:263986-265645	606	634	319	476	310	12.596	20.2604	10.2826	11.9669	5.69428	Ribonuclease
GL50803_28657	gb|CH991779:799182-799629	1168	1300	614	662	1707	113.53	182.582	102.281	78.1391	158.891	Hypothetical protein
GL50803_3759	gb|CH991779:766406-768426	0	0	0	0	0	37.7302	60.6464	65.0175	49.471	17.9685	Hypothetical protein
GL50803_3279	gb|CH991763:1340757-1343800	311	340	241	14590	3873	14.4147	23.1578	19.5426	816.892	169.943	Ribonuclease
GL50803_5795	gb|CH991763:967044-969294	6663	7406	9945	6320	3569	107.919	173.199	256.333	120.879	53.2322	Leucine-rich repeat protein 1 virus receptor protein
GL50803_111938	gb|CH991767:441012-443351	500	559	354	410	56	16.8381	27.0036	18.8487	15.7192	1.6014	Kinase NEK
GL50803_21366	gb|CH991763:928027-931175	4479	4877	2935	4118	1735	82.42	132.174	86.1704	91.0007	29.9296	Kinase NEK
GL50803_118088	gb|CH991782:369907-370081	109	74	43	191	48	11.2612	18.0527	8.97536	31.6899	4.76204	Hypothetical protein
GL50803_7718	gb|CH991782:845854-847259	236	279	206	454	38	12.372	19.8267	17.8226	28.0882	1.70721	DNA-damage inducible protein DDI1-like
GL50803_16912	gb|CH991767:61335-62358	585	604	540	1139	947	21.8998	35.0857	36.4773	54.6493	33.015	Hypothetical protein
GL50803_8654	gb|CH991776:291674-292403	446	518	372	823	610	23.0137	36.8702	31.8589	46.5607	27.1589	Hypothetical protein
GL50803_11763	gb|CH991763:478777-479695	3901	4339	1264	1607	1124	136.751	219.034	74.0133	65.8805	25.2381	hypothetical protein
GL50803_14978	gb|CH991814:89734-91237	1580	1713	700	937	1314	41.0043	65.6651	29.7658	29.3515	30.141	Membrane protein putative
GL50803_5659	gb|CH991762:377903-379214	11272	12373	6460	4218	4321	330.686	529.553	304.268	146.925	111.629	S-adenosylmethionine synthetase
GL50803_10870	gb|CH991767:940059-941727	9936	10815	11379	9288	1973	230.915	369.277	429.858	259.071	39.417	Aspartyl-tRNA synthetase
GL50803_32155	gb|CH991779:571009-571222	23	43	36	202	299	3.27359	5.23333	5.3045	30.106	32.6947	Hypothetical protein
GL50803_28755	gb|CH991767:1457384-1460379	22	16	4	12	171	9.92792	15.8696	23.8557	0	78.0768	Hypothetical protein
GL50803_15120	gb|CH991814:205991-206696	5186	5560	3805	4224	14146	268.991	429.968	361.142	273.638	715.777	Hypothetical protein
GL50803_87446	gb|CH991769:771449-774341	6197	7646	8450	7721	2635	59.9788	95.8323	103.255	87.5466	28.7232	ABC transporter family protein
GL50803_86431	gb|CH991771:19526-20633	1443	1559	675	873	3015	52.9906	84.6386	44.2904	39.1476	99.733	Hypothetical protein
GL50803_17109	gb|CH991776:241068-244335	1965	2410	2358	2451	1404	14.2555	22.768	21.6899	20.8535	11.86	Vacuolar protein sorting 11
GL50803_7009	gb|CH991763:65734-66496	3421	3774	2720	3464	3788	181.106	289.221	256.435	224.269	192.77	Adenylate kinase
GL50803_7309	gb|CH991814:119128-120010	7591	8324	5200	6045	8307	321.28	512.893	361.032	305.557	324.727	Syntaxin-like protein 1
GL50803_16639	gb|CH991762:222446-224213	1613	1802	1172	1194	240	30.4366	48.5679	32.5187	26.1333	3.90445	Histone acetyltransferase Elp3
GL50803_16718	gb|CH991767:806393-806999	1528	1709	1275	885	557	99.562	158.836	140.174	68.6356	34.4251	Partner of Nob1
GL50803_9506	gb|CH991763:118800-119451	2002	2227	1476	1987	5607	118.257	188.637	151.024	135.496	286.011	Hypothetical protein
GL50803_88889	gb|CH991767:760135-761326	1	1	0	0	0	54.4779	86.8686	143.012	204.392	164.218	hypothetical protein
GL50803_38272	gb|CH991767:1083687-1090168	0	0	0	0	0	2.39857	3.82239	4.44594	0	0	Hypothetical protein
GL50803_11209	gb|CH991767:1480326-1481940	1679	1825	1393	1150	1966	38.6441	61.5836	51.7759	31.2795	38.7234	Cathepsin L precursor
GL50803_16552	gb|CH991776:181585-183223	3243	3530	2260	3303	528	122.385	195.031	146.626	149.846	18.5612	Hypothetical protein
GL50803_31420	gb|CH991779:1349895-1357087	0	0	0	0	0	0.501669	0.79943	0	0	0.29554	Hypothetical protein
GL50803_17565	gb|CH991764:41146-42598	2004	2165	3365	2351	430	49.988	79.6579	140.557	71.0489	9.77737	TBP-interacting protein TIP49
GL50803_6101	gb|CH991778:19538-19817	0	0	0	0	0	1.53013	2.43596	1.78133	8.79066	1.38876	Variant-specific surface protein
GL50803_16374	gb|CH991776:30985-33196	2307	2517	1221	1402	3600	36.3098	57.791	29.7809	25.9752	51.2914	High cysteine membrane protein Group 2
GL50803_115830	gb|CH991782:357393-359295	3891	4265	4985	8204	2909	74.9289	119.239	147.1	189.857	52.9916	VSP
GL50803_2107	gb|CH991769:233732-234719	13849	15172	7606	5555	2802	569.275	905.844	524.173	272.732	104.611	Hypothetical protein
GL50803_7390	gb|CH991782:934293-941158	530	518	371	536	3072	21.5623	34.3022	31.7846	30.0475	156.439	hypothetical protein
GL50803_123336	gb|CH991771:289117-290006	69	84	85	83	25	19.2479	30.5948	43.3003	27.93	5.30094	Hypothetical protein
GL50803_12942	gb|CH991768:491567-492005	1572	1710	1182	931	277	153.916	244.507	203.1	111.084	25.6004	Hypothetical protein
GL50803_4606	gb|CH991814:104280-104988	12874	14131	12495	9963	2206	702.824	1116.33	1186.19	650.545	112.664	Methionyl-tRNA synthetase
GL50803_112801	gb|CH991801:95166-97410	2275	2525	4545	8906	1700	33.1965	52.7246	100.33	154.528	23.1101	VSP
GL50803_16916	gb|CH991767:93434-98420	5195	6321	9281	13315	19311	25.921	41.1637	59.7282	78.4035	111.349	Hypothetical protein
GL50803_32766	gb|CH991814:234513-239731	866	958	282	608	1027	59.8683	94.8902	37.0222	51.699	67.7987	hypothetical protein
GL50803_10924	gb|CH991801:60461-61457	344	379	155	301	2728	12.4649	19.7551	9.27049	12.9597	92.4323	Hypothetical protein
GL50803_22165	gb|CH991761:276007-277081	14222	15396	14366	9534	2234	492.658	780.225	842.826	395.063	69.5585	Kinase STE STE20
GL50803_4549	gb|CH991769:304927-305815	330	369	190	248	180	11.9764	18.9657	11.4701	11.0687	5.75767	Hypothetical protein
GL50803_33870	gb|CH991769:677660-678050	478	507	444	384	191	57.144	90.429	91.3043	54.2953	19.8055	Hypothetical protein
GL50803_9116	gb|CH991768:199230-200343	3793	4242	3472	4411	3933	120.862	191.002	168.516	155.058	106.274	Kinase CMGC GSK
GL50803_7946	gb|CH991782:996542-997509	340	359	162	2852	9960	40.5412	64.0022	35.5203	335.834	1044.83	Hypothetical protein
GL50803_16311	gb|CH991761:277716-278982	2239	2471	2212	1706	996	65.5151	103.399	98.8485	57.9123	24.9978	Centromere/microtubule binding protein CBF5
GL50803_8691	gb|CH991779:1036248-1037301	2753	2981	1220	1342	290	109.581	172.921	83.7179	64.0263	10.1764	tRNA methyltransferase subunit putative
GL50803_92957	gb|CH991763:22520-22772	417	431	149	722	2901	53.2914	84.0799	31.2154	123.42	343.168	Hypothetical protein
GL50803_32217	gb|CH991763:1158732-1160632	1	1	0	0	0	2.3865	3.76498	0.642706	3.67567	0.449541	Hypothetical protein
GL50803_31366	gb|CH991767:1127963-1128392	896	991	1490	1506	327	75.5268	119.151	217.557	154.587	26.9837	Hypothetical protein
GL50803_28549	gb|CH991763:1272192-1272615	7004	7439	4445	4628	4133	729.04	1148.7	841.917	594.728	400.425	Hypothetical protein
GL50803_10425	gb|CH991779:836179-836686	288	291	162	789	373	22.6978	35.7358	25.8415	92.3073	28.8631	Hypothetical protein
GL50803_13694	gb|CH991769:11122-11842	4484	4761	2975	2997	3605	239.752	377.443	287.195	197.377	177.669	Hypothetical protein
GL50803_10825	gb|CH991762:167036-172549	2010	2090	1410	1898	1017	29.7272	46.7908	33.3896	35.0448	14.5254	Coiled-coil protein
GL50803_115831	gb|CH991782:362108-364010	3967	4308	4936	8113	2829	76.6322	120.539	146.203	187.939	51.3305	VSP with INR
GL50803_18559	gb|CH991767:1665540-1667529	259	304	193	281	1106	27.832	43.7286	35.4314	35.6993	112.297	Hypothetical protein
GL50803_2400	gb|CH991763:999277-999874	1355	1440	1195	2273	10766	92.3782	145.038	148.259	190.618	667.361	Ribonuclease P protein subunit putative
GL50803_16765	gb|CH991767:1190377-1192300	3036	3262	1683	1694	573	59.931	94.0508	52.4294	39.8788	10.2472	Kinase NEK
GL50803_6459	gb|CH991779:59932-60148	145	155	70	139	301	30.1148	47.2557	21.7303	34.1737	51.3648	Hypothetical protein
GL50803_114887	gb|CH991771:42295-42490	26	27	16	15	8	3.90447	6.12668	2.45136	3.45754	1.32803	hypothetical protein
GL50803_15869	gb|CH991776:51753-52434	22073	23368	31666	20222	5049	1046.51	1639.86	2655.4	1187.86	223.342	GTP-binding nuclear protein RAN/TC4
GL50803_14565	gb|CH991779:401500-403046	2533	2691	1202	1401	761	166.176	260.23	143.354	113.504	46.0134	hypothetical protein
GL50803_14027	gb|CH991782:924054-925749	694	777	299	8848	12176	15.697	24.5588	10.9207	267.496	282.096	Hypothetical protein
GL50803_31617	gb|CH991767:874435-874816	1694	1795	944	903	287	200.047	312.932	196.376	131.467	31.4901	hypothetical protein
GL50803_8819	gb|CH991776:225947-226385	631	676	322	328	308	63.3111	99.0236	56.6745	39.2723	28.875	Protein required for cell viability
GL50803_137695	gb|CH991767:1846089-1848672	4343	5163	4211	5745	10888	45.0485	70.4232	56.1548	69.478	124.808	Kinase CMGC DYRK
GL50803_36167	gb|CH991782:96901-99589	0	0	0	0	0	19.0045	29.7	23.7786	0	0	Hypothetical protein
GL50803_1383	gb|CH991801:105225-105633	3554	3841	1964	1852	1925	381.018	595.366	375.426	235.699	187.769	Hypothetical protein
GL50803_120652	gb|CH991767:894060-894264	68	52	90	87	33	3.83429	5.98946	9.94296	4.70194	1.99641	Hypothetical protein
GL50803_37138	gb|CH991782:1116863-1121384	0	0	0	0	0	21.943	34.2635	4.85949	24.0568	18.0353	Hypothetical protein
GL50803_91911	gb|CH991779:735666-736665	7163	7567	3043	2786	6352	281.687	439.847	213.163	134.02	232.251	Translation initiation factor eIF-2B alpha subunit
GL50803_112210	gb|CH991769:633916-634249	2120	2263	1331	1183	813	290.45	453.253	313.157	193.403	105.305	Hypothetical protein
GL50803_13455	gb|CH991814:373178-374906	2178	2294	674	629	434	44.6229	69.6346	21.759	15.0183	7.05257	Hypothetical protein
GL50803_98867	gb|CH991768:542216-542414	84	76	37	33	107	10.1891	15.8915	6.71075	4.18204	14.2229	Hypothetical protein
GL50803_29708	gb|CH991779:370840-371188	827	735	466	562	1281	44.4853	69.355	43.3724	39.9441	72.4804	Hypothetical protein
GL50803_16363	gb|CH991761:219853-221293	11377	12122	10873	32302	247077	287.02	447.419	449.793	960.723	5475.68	Alanine aminotransferase putative
GL50803_16130	gb|CH991768:492008-493331	1891	1991	1607	1190	373	51.6111	80.4423	72.4927	39.0754	9.32083	Hypothetical protein
GL50803_17549	gb|CH991768:100414-104014	4250	5239	3315	3509	1793	23.6785	36.8826	22.4786	21.7825	12.6849	hypothetical protein
GL50803_18713	gb|CH991767:530351-530675	1565	1637	1049	1385	5281	169.666	264.251	202.997	183.708	538.593	U6 snRNA-associated Sm-like protein LSm2 putative
GL50803_16827	gb|CH991814:496994-499760	1939	2086	1743	1285	228	71.5433	111.333	107.15	56.3621	7.93904	Hypothetical protein
GL50803_11922	gb|CH991779:343990-345681	1	1	0	1	3	131.043	203.76	100.29	140.579	168.164	Hypothetical protein
GL50803_15531	gb|CH991779:348716-352056	1903	2027	761	813	739	50.993	79.2133	32.9085	25.8596	16.9671	Periodic tryptophan protein 1 putative
GL50803_16943	gb|CH991782:599303-602144	707	838	308	415	78	6.31278	9.80239	3.53368	4.33515	0.813365	Kinase NEK
GL50803_7790	gb|CH991767:483892-484354	593	615	320	425	87	41.5216	64.4716	37.8445	35.0381	5.61114	hypothetical protein
GL50803_11246	gb|CH991764:70138-70720	3243	3314	1607	2655	4791	211.507	328.408	189.617	215.839	301.997	Hypothetical protein
GL50803_36426	gb|CH991767:473390-475373	648	681	419	445	108	10.9982	17.0709	11.1493	9.08285	1.58547	Hypothetical protein
GL50803_6138	gb|CH991767:354249-354738	241	250	100	154	249	19.0543	29.5664	13.4018	14.9735	18.7224	Hypothetical protein
GL50803_2973	gb|CH991779:1232452-1232815	136	142	69	120	70	17.2258	26.7283	16.0582	18.8734	8.13997	hypothetical protein
GL50803_17524	gb|CH991817:20197-20710	1231	1304	576	874	1422	95.5966	148.319	80.3764	83.3278	116.945	Hypothetical protein
GL50803_11740	gb|CH991763:503890-504973	4025	4302	3402	3435	9496	145.13	225.165	207.452	148.717	315.572	Ser/Thr phosphatase 2C putative
GL50803_9184	gb|CH991767:1311387-1313718	636	688	614	2142	7612	9.86853	15.3059	14.6446	38.9558	107.969	Transducin
GL50803_112348	gb|CH991782:649433-650387	3534	3759	1659	1819	695	139.114	215.611	111.184	85.8279	25.2484	Hypothetical protein
GL50803_4337	gb|CH991763:1279899-1280730	4231	4547	2857	3300	5925	207.079	320.861	236.633	189.615	253.56	Hypothetical protein
GL50803_14581	gb|CH991782:816821-818744	4723	5013	3431	3741	906	84.6016	131.022	97.6485	79.4698	14.5214	Chaperone protein DnaK HSP70
GL50803_4984	gb|CH991767:1070776-1071382	1092	1177	689	27971	92788	74.1582	114.767	78.0011	2433.95	6320.35	Hypothetical protein
GL50803_11204	gb|CH991767:1475061-1477236	946	995	564	708	997	25.4981	39.4567	25.0248	22.593	23.3151	Plant adhesion molecule 1
GL50803_5890	gb|CH991769:319593-319914	3195	3412	2132	2126	1923	429.399	664.437	465.738	336.789	229.707	Hypothetical protein
GL50803_114776	gb|CH991771:253582-256057	4494	5259	4155	3474	4335	45.1704	69.835	53.3342	41.3418	50.2334	NSF
GL50803_115694	gb|CH991769:286768-288716	349	399	89	143	63	24.19	37.3817	10.2616	11.7733	3.62988	Hypothetical protein
GL50803_32686	gb|CH991817:22135-23242	5712	5928	3829	4726	2390	184.377	284.714	212.358	185.93	70.1344	Hypothetical protein
GL50803_93671	gb|CH991763:248314-249010	2336	2462	2120	2324	6306	133.074	205.466	221.145	159.217	338.984	Casein kinase II beta chain
GL50803_14608	gb|CH991763:536736-541301	2178	2294	1107	1176	732	45.7033	70.5631	37.6373	29.6142	13.9182	Rho GAP putative
GL50803_100969	gb|CH991779:866482-867010	3518	3771	2963	3647	1253	240.215	370.671	339.718	301.384	77.4434	hypothetical protein
GL50803_86934	gb|CH991779:817159-818086	364	410	984	1737	152	12.1935	18.8128	47.2436	61.21	4.19397	Kinase NEK
GL50803_97437	gb|CH991798:37296-39883	4	1	1	4	1	0.860731	1.32757	1.85841	0	0	Hypothetical protein
GL50803_33279	gb|CH991763:689574-691821	5378	5941	8642	16276	2270	76.1179	117.278	180.021	267.067	29.3811	VSP
GL50803_6226	gb|CH991767:1617699-1620474	8723	10108	19133	25134	3969	77.3753	119.079	221.616	264.277	40.32	Glycogen phosphorylase
GL50803_7948	gb|CH991782:997974-998436	989	1009	1366	4245	3873	63.8913	98.3004	169.4	383.139	235.185	Hypothetical protein
GL50803_26727	gb|CH991779:730459-730564	229	243	240	132	371	17.3591	26.6994	69.0921	24.3312	54.7816	Hypothetical protein
GL50803_2902	gb|CH991769:879573-883306	2146	2504	1537	2224	5902	21.2393	32.6491	20.6685	25.8266	66.3779	Piwi-protein putative
GL50803_2538	gb|CH991814:82252-85420	535	548	151	359	606	10.617	16.3155	4.70549	8.29649	10.7476	Kinase NAK
GL50803_42698	gb|CH991763:1168455-1169838	98	113	138	321	83	8.08698	12.4188	19.3398	28.8915	5.4976	Kinase NEK
GL50803_14947	gb|CH991779:1347291-1347981	2458	2533	1156	1432	580	134.098	205.797	110.967	96.1188	31.3694	Hypothetical protein
GL50803_28888	gb|CH991767:636880-637453	472	477	477	1446	1296	31.7846	48.7523	57.2485	113.672	71.8627	Hypothetical protein
GL50803_21525	gb|CH991779:1127274-1127625	1431	1462	1070	1785	1826	125.658	192.582	159.98	197.018	144.937	Hypothetical protein
GL50803_24452	gb|CH991769:149114-149822	852	900	306	2143	13121	39.4821	60.4882	24.7732	120.799	601.15	Hypothetical protein
GL50803_3563	gb|CH991768:1226497-1227754	1588	1646	963	1876	443	49.2632	75.3906	52.1361	68.5328	12.4085	Hypothetical protein
GL50803_118838	gb|CH991771:283991-284102	91	37	31	95	38	4.22647	6.46611	0	13.2245	4.17451	Hypothetical protein
GL50803_6617	gb|CH991767:579917-581606	2394	2478	2015	1593	1062	56.3853	86.2414	79.5995	45.2788	22.6625	Hypothetical protein
GL50803_7825	gb|CH991769:489914-490514	7024	7269	3219	2778	11447	462.881	707.6	374.895	220.333	683.119	Hypothetical protein
GL50803_12031	gb|CH991767:1096537-1096684	257	254	283	210	65	147.877	226.055	304.97	148.53	31.4812	Hypothetical protein
GL50803_91761	gb|CH991763:371637-374024	2449	2602	1234	1486	2858	52.3699	80.0157	41.3897	37.7836	54.6176	Sec1 putative
GL50803_39904	gb|CH991776:41094-43500	3500	3763	1557	2068	3836	51.7724	79.0861	35.4802	35.9146	53.6484	High cysteine membrane protein Group 2
GL50803_5532	gb|CH991767:122947-123340	1535	1516	585	820	1113	128.529	196.294	90.2955	86.2447	90.178	hypothetical protein
GL50803_7578	gb|CH991761:84981-85494	6342	6498	3995	3523	699	487.845	744.565	573.928	338.942	52.5496	Dynein light chain
GL50803_3467	gb|CH991779:561386-562349	2298	2352	1085	710	195	95.5249	145.66	79.9079	35.1736	7.37645	hypothetical protein
GL50803_12223	gb|CH991793:98659-100588	5119	5400	3534	3502	2611	94.5303	144.122	102.843	76.0689	43.5043	Kinase NAK
GL50803_13469	gb|CH991762:216298-218730	1288	1311	593	1227	1762	51.528	78.5492	41.972	60.1924	67.7926	hypothetical protein
GL50803_15124	gb|CH991779:1317929-1318264	3996	4061	3356	2567	1324	607.981	926.669	912.561	485.427	190.715	Dynein light chain
GL50803_15530	gb|CH991779:343990-345681	2124	2215	1054	1851	2689	184.346	280.925	156.809	189.703	210.847	hypothetical protein
GL50803_17516	gb|CH991762:60372-61299	11178	11674	14849	9911	3488	524.793	799.708	1180.21	551.519	145.757	Cathepsin B precursor
GL50803_16925	gb|CH991767:963220-965119	719	788	423	398	344	13.2349	20.1545	12.5857	8.53167	5.63689	Hypothetical protein
GL50803_15158	gb|CH991762:117384-117597	346	369	177	246	143	48.6931	74.138	46.9557	40.4317	15.9784	Variant-specific surface protein
GL50803_137713	gb|CH991768:667676-671450	662	778	533	584	1054	4.49698	6.84617	4.5937	4.64531	7.83044	Hypothetical protein
GL50803_12238	gb|CH991793:113976-115645	49	54	21	38	12	18.1297	27.585	29.4888	19.0624	14.9486	Hypothetical protein
GL50803_8055	gb|CH991762:34127-35024	15005	15900	8265	7988	5785	636.407	968.2	575.269	398.971	216.759	Hypothetical protein
GL50803_29078	gb|CH991779:1304428-1305361	2220	2298	1602	1168	1642	90.4296	137.574	112.382	56.5215	62.0614	Hypothetical protein
GL50803_11143	gb|CH991764:131203-131431	550	543	261	718	2894	81.8938	124.57	74.0991	149.207	435.018	Hypothetical protein
GL50803_17120	gb|CH991768:993964-995587	423	440	5687	25250	5732	10.0321	15.2503	221.817	723.166	119.854	CEGP1 protein
GL50803_12921	gb|CH991763:1223611-1224055	271	265	85	1086	748	19.2712	29.2933	11.1834	95.2064	49.1139	Hypothetical protein
GL50803_15093	gb|CH991782:795677-796349	843	910	438	2008	6023	43.1144	65.5202	40.6101	128.367	299.038	Hypothetical protein
GL50803_1649	gb|CH991768:29531-29876	3700	3872	2651	1867	24703	509.779	774.529	623.647	315.17	3277.97	Hypothetical protein
GL50803_6896	gb|CH991763:706641-707496	8758	8950	6288	4960	2645	376.67	572.121	461.726	256.082	97.9289	Hypothetical protein
GL50803_3528	gb|CH991767:1058314-1059325	1145	1124	840	1104	391	43.2789	65.7316	57.3646	51.1233	14.3005	Hypothetical protein
GL50803_16156	gb|CH991767:1073777-1074356	2573	2660	2875	1791	514	198.463	301.415	389.914	166.784	35.8223	Hypothetical protein
GL50803_14759	gb|CH991779:1031767-1033183	5361	5500	9664	12075	815	140.765	213.68	427.612	386.504	19.4539	6-phosphogluconate dehydrogenase decarboxylating
GL50803_10858	gb|CH991762:290749-291835	994	1034	1043	847	653	39.3453	59.7005	68.4858	40.0142	22.7973	MYG1 protein
GL50803_37482	gb|CH991814:257317-259070	16	6	5	4	5	141.37	214.416	182.158	90.7526	89.8089	Hypothetical protein
GL50803_114937	gb|CH991779:341644-343963	1112	1159	799	895	4896	16.9198	25.6588	18.8829	16.064	69.4534	Kinase NEK
GL50803_33118	gb|CH991763:1218135-1223163	0	0	0	0	0	37.143	56.3216	30.1264	18.9317	2.54175	Hypothetical protein
GL50803_112178	gb|CH991767:902589-904822	80	62	104	149	33	14.625	22.1501	29.7889	25.1014	6.59118	VSP putative
GL50803_113456	gb|CH991763:1087091-1093358	1625	1836	684	1092	1352	7.09033	10.7385	4.06289	5.63481	6.85201	Kinase VPS15
GL50803_5346	gb|CH991767:725765-727247	13176	13423	7877	5663	3334	337.504	510.776	337.067	175.583	78.6299	Kinase NEK
GL50803_16049	gb|CH991768:909290-911351	817	864	188	410	2718	14.8297	22.4428	5.28188	8.70362	44.5938	Kinase NEK
GL50803_6455	gb|CH991779:38248-39583	1893	1934	513	1317	6798	47.2848	71.5416	20.463	40.4248	158.27	Hypothetical protein
GL50803_118288	gb|CH991767:1601936-1602047	39	18	11	98	348	2.69425	4.07456	0	37.2398	53.6506	Hypothetical protein
GL50803_9272	gb|CH991814:234513-239731	1537	1599	630	1032	2448	25.5221	38.5613	16.9745	20.4909	37.5633	Tubulin tyrosine ligase
GL50803_6626	gb|CH991768:412497-414037	2665	2759	1950	4989	18680	169.473	255.935	212.248	382.116	1125.61	Mnd1
GL50803_89746	gb|CH991779:272073-273669	2648	2715	1792	2521	5395	64.7446	97.7477	73.3512	75.0925	117.441	Pseudouridylate synthase putative
GL50803_8349	gb|CH991763:176354-177125	145	137	41	108	89	7.12981	10.7636	3.96889	4.73518	2.61607	Hypothetical protein
GL50803_13876	gb|CH991793:134147-135128	1654	1679	1053	1336	859	56.9837	85.9912	63.0387	56.8824	21.2837	WD-repeat protein 5
GL50803_8496	gb|CH991767:1033476-1034133	16905	17255	9798	13663	53631	1074.63	1621.59	1122.85	1078.45	3322.95	Rac/Rho-like protein
GL50803_10330	gb|CH991782:602175-602949	93450	97094	52162	25298	4264	5040.84	7605.13	4907.42	1668.04	220.336	Tenascin precursor
GL50803_9504	gb|CH991763:119752-120682	1320	1600	816	1237	6370	41.469	62.5444	36.9035	46.1009	200.033	Hypothetical protein
GL50803_17037	gb|CH991769:41962-42727	7312	7526	3954	4032	2414	345.751	521.223	330.827	226.465	112.049	Hypothetical protein
GL50803_13330	gb|CH991782:14980-15706	428	448	170	323	864	23.0939	34.7968	16.2282	20.918	39.0478	Hypothetical protein
GL50803_8523	gb|CH991763:1273179-1277248	3241	3347	1449	1636	580	52.6579	79.318	37.1787	31.9735	8.80506	Amino acid transporter family
GL50803_29490	gb|CH991763:379761-380556	6692	6872	6128	5633	3355	335.625	505.238	526.138	338.083	154.082	Copine I
GL50803_28917	gb|CH991768:457588-457780	48	43	19	88	35	8.32231	12.5241	5.44323	20.9696	6.89611	Hypothetical protein
GL50803_4653	gb|CH991769:556524-557580	5459	5564	6995	6226	1401	201.38	302.988	453.151	281.477	45.8251	Serpin 1
GL50803_17253	gb|CH991814:153983-154469	227	216	93	993	1790	18.6065	27.9915	13.8671	101.165	142.445	Hypothetical protein
GL50803_9755	gb|CH991767:782637-783273	1302	1342	761	656	435	75.4165	113.434	79.9144	45.8267	24.87	hypothetical protein
GL50803_17405	gb|CH991763:417998-420260	872	904	490	605	976	14.315	21.5037	12.4967	11.7424	14.9395	hypothetical protein
GL50803_8497	gb|CH991767:1032510-1033347	1653	1715	702	1574	3637	81.0471	121.729	58.2187	92.4603	165.677	RabF
GL50803_9847	gb|CH991769:447842-448532	2729	2811	1909	2045	774	157.196	235.991	190.295	139.773	43.1111	hypothetical protein
GL50803_9157	gb|CH991767:260015-260828	4613	4651	2050	2041	9621	213.756	320.871	166.194	113.916	409.833	Hypothetical protein
GL50803_8064	gb|CH991762:41884-42289	24653	25704	37006	31322	72137	2586.38	3882.41	6600.75	3925.78	7108.11	Protein disulfide isomerase PDI5
GL50803_27739	gb|CH991767:357347-358291	449	487	318	367	727	39.982	59.9764	45.7099	38.3173	60.1063	hypothetical protein
GL50803_10971	gb|CH991763:1286315-1293560	1104	1138	501	1479	3877	23.1446	34.716	16.7834	36.8386	72.5236	Hypothetical protein
GL50803_13603	gb|CH991763:1278672-1279767	6176	6437	3242	2897	3624	481.539	722.109	443.536	274.799	279.812	Hypothetical protein
GL50803_28614	gb|CH991814:164625-164838	576	599	337	253	132	149.601	224.23	150.959	82.2574	30.7948	Hypothetical protein
GL50803_20181	gb|CH991768:336533-337965	336	373	202	303	1411	28.9349	43.3651	39.642	52.8011	107.906	Hypothetical protein
GL50803_39159	gb|CH991767:1341104-1341233	55	29	16	52	48	2.05824	3.0827	3.94364	3.94774	6.44008	Hypothetical protein
GL50803_89315	gb|CH991762:403885-405217	1012	1037	1389	1180	647	25.7389	38.5492	57.9723	36.5876	14.7499	VSP
GL50803_117981	gb|CH991768:1304527-1304650	30	27	7	19	22	5.47382	8.19389	7.86396	5.39143	4.16674	Hypothetical protein
GL50803_15339	gb|CH991768:982147-984166	1672	1717	1280	8331	4503	30.556	45.7367	37.4643	187.56	74.6893	Adaptor protein complex large chain subunit BetaA
GL50803_24528	gb|CH991779:879870-881085	3303	3431	1971	1458	1042	111.665	167.038	110.764	58.3796	30.8914	Hypothetical protein
GL50803_33023	gb|CH991771:231286-232099	1405	1423	901	973	434	61.005	91.2201	67.0886	51.2329	16.0947	Hypothetical protein
GL50803_10822	gb|CH991762:175655-176684	29273	29874	20567	14244	4070	1183.35	1769.21	1424.25	691.129	151.388	WD-40 repeat protein family
GL50803_16779	gb|CH991801:125712-126609	17550	18464	23071	19100	6761	741.054	1107.89	1563.46	944.583	254.606	Cathepsin B precursor
GL50803_108294	gb|CH991814:508031-508187	151	139	102	197	120	16.3751	24.4652	21.4501	28.8352	15.933	Hypothetical protein
GL50803_14546	gb|CH991767:486565-487252	2058	2064	1197	1698	267	122.299	182.694	132.762	126.256	15.1878	Phosphoglycolate phosphatase
GL50803_36540	gb|CH991780:15826-15934	101	61	87	102	53	5.51372	8.23178	11.6939	14.9333	3.05997	Hypothetical protein
GL50803_4369	gb|CH991782:974971-975334	727	745	364	251	209	102.868	153.555	90.9684	42.7326	26.8513	Dual specificity phosphatase Cdc25 putative
GL50803_88750	gb|CH991776:44147-44687	523	529	297	266	165	63.4085	94.6263	89.098	54.6171	11.5271	Hypothetical protein
GL50803_98942	gb|CH991763:12757-12931	51	38	27	104	6	7.76903	11.5815	7.66586	21.0723	1.33468	Hypothetical protein
GL50803_10882	gb|CH991767:955528-956434	15511	15968	14315	15437	20200	668.226	995.984	1037.88	794.161	769.712	Hypothetical protein
GL50803_9115	gb|CH991768:197130-198885	6719	6979	28019	36450	11240	134.506	200.468	866.65	860.354	206.283	Glucose-6-phosphate isomerase
GL50803_36600	gb|CH991814:141778-142457	0	0	0	0	0	34.5065	51.3536	39.9705	29.4332	14.2064	Hypothetical protein
GL50803_5553	gb|CH991782:8337-9939	1649	1617	644	916	3855	35.2969	52.528	22.9987	24.5323	77.9347	Kinase NEK
GL50803_103943	gb|CH991814:85428-87636	444	498	740	436	201	21.5132	32.0059	53.3046	23.7968	9.29026	High cysteine protein
GL50803_13942	gb|CH991767:1520221-1521724	3253	3344	1975	4770	24437	81.4578	121.143	77.62	140.331	535.913	Hypothetical protein
GL50803_101699	gb|CH991779:273718-276907	1269	1419	600	1265	3136	10.6784	15.879	6.56069	12.5637	29.9559	Protein 21,1
GL50803_8037	gb|CH991761:288453-289380	4299	4400	5335	5861	8215	177.727	264.208	364.94	285.02	301.248	Kinase CMGC CDK
GL50803_8501	gb|CH991763:1259615-1260323	598	623	218	183	130	35.9664	53.4186	21.5019	11.7741	7.32065	hypothetical protein
GL50803_9916	gb|CH991779:1064110-1064752	1551	1582	1197	1895	545	96.6176	143.489	130.126	142.164	32.472	Hypothetical protein
GL50803_10073	gb|CH991767:26623-27595	713	733	644	951	433	28.0467	41.644	42.0183	44.1038	15.575	Alpha-12 giardin
GL50803_32815	gb|CH991767:50008-51349	3235	3235	1643	3674	855	98.0106	145.492	82.5971	134.528	23.3636	Hypothetical protein
GL50803_137698	gb|CH991767:224948-225833	8077	8384	4720	5344	2591	389.674	578.371	375.542	304.749	109.266	Sec13
GL50803_19381	gb|CH991782:829583-830006	1570	1580	851	957	712	108.396	160.88	105.034	78.0473	25.6157	hypothetical protein
GL50803_122566	gb|CH991835:584-857	499	478	644	678	167	48.3502	71.7561	115.21	82.4595	17.9215	VSP
GL50803_95898	gb|CH991771:72851-74534	4214	4226	2094	9573	3335	92.9777	137.985	77.8908	253.639	67.3634	ATP-dependent RNA helicase
GL50803_95895	gb|CH991771:76388-78251	1439	1437	601	935	4447	24.4629	36.289	15.743	19.2769	72.4443	ZipA
GL50803_10460	gb|CH991762:256545-258255	7197	7514	4154	3513	2340	134.965	200.21	121.081	78.5225	41.1041	Hypothetical protein
GL50803_23756	gb|CH991779:1097691-1098960	3370	3404	3980	5738	4375	95.7218	141.878	192.476	198.329	85.9569	Hypothetical protein
GL50803_102438	gb|CH991767:227600-229949	1320	1336	1311	1856	2030	22.5623	33.4405	36.6735	38.5776	31.7399	Plasma membrane calcium-transporting ATPase 2
GL50803_115958	gb|CH991768:1305440-1305548	33	18	6	18	12	2.98651	4.42558	0	0	0	Hypothetical protein
GL50803_6332	gb|CH991763:729432-732654	585	664	409	550	398	4.84392	7.17797	4.4381	5.45321	3.70379	Hypothetical protein
GL50803_26954	gb|CH991767:1159680-1171411	0	0	0	0	0	6.00468	8.89779	0	0	0	Hypothetical protein
GL50803_24372	gb|CH991763:121899-124357	1633	1641	1169	6738	10115	62.8927	93.1267	78.7612	307.305	362.411	ENC6 protein
GL50803_86498	gb|CH991767:475641-477025	705	702	143	326	102	22.6456	33.4989	7.7604	12.5368	3.04316	hypothetical protein
GL50803_113357	gb|CH991779:1118881-1120744	165	169	301	889	220	2.84961	4.21336	7.78959	18.4336	3.45418	VSP
GL50803_95472	gb|CH991801:82227-82566	55	39	11	19	44	3.8514	5.68726	1.83344	1.94704	3.46861	Hypothetical protein
GL50803_8609	gb|CH991782:720911-722390	413	417	598	655	55	10.5724	15.6112	24.7374	19.9748	1.19897	Hypothetical protein
GL50803_15546	gb|CH991762:417240-418026	6032	6029	2985	5761	43371	292.138	431.192	255.656	322.744	1767.71	Hypothetical protein
GL50803_16829	gb|CH991814:493394-493967	1124	1143	807	889	1234	67.2841	99.2225	86.2456	64.2581	70.8069	Calcineurin B subunit
GL50803_115786	gb|CH991767:466480-467221	101	101	73	129	21	4.17536	6.15715	5.15646	6.82716	0.821731	Protein 21,1
GL50803_17449	gb|CH991767:254651-255956	1566	1546	550	713	1201	49.8577	73.4932	29.2567	27.7965	34.5755	RIO1-like protein
GL50803_25713	gb|CH991817:18157-20111	155	122	71	74	97	14.5038	21.356	11.9912	6.10679	6.02488	Hypothetical protein
GL50803_8381	gb|CH991769:334958-336815	1294	1293	817	1170	545	26.6078	39.1732	27.0662	29.1046	10.3701	Hypothetical protein
GL50803_8179	gb|CH991768:1240934-1241057	84	116	29	58	154	9.64289	14.1944	1.76885	12.2527	11.8305	Hypothetical protein
GL50803_17259	gb|CH991769:420498-424910	1741	1751	1508	1646	3342	28.8449	42.4591	39.7925	32.2507	49.3227	hypothetical protein
GL50803_6724	gb|CH991768:496199-496568	9255	9274	4565	4165	9742	1141.88	1678.71	986.484	627.955	1095.31	Protein F17L21,10
GL50803_21750	gb|CH991762:272169-273282	1356	1361	975	911	175	45.118	66.2714	55.8669	36.996	4.989	Ribose-phosphate pyrophosphokinase
GL50803_37532	gb|CH991769:499325-499523	460	342	457	392	112	70.8454	104.02	165.825	78.7132	20.9683	Hypothetical protein
GL50803_5744	gb|CH991763:193515-194988	11877	11870	13823	13789	2791	345.057	506.188	663.841	478.405	68.7751	Sec61-alpha
GL50803_4439	gb|CH991767:1342197-1342854	0	0	0	0	0	4.86498	7.13618	15.1436	14.8533	5.73485	Hypothetical protein
GL50803_7029	gb|CH991769:947759-948563	2455	2456	3850	2298	2737	130.21	190.886	352.725	145.265	132.742	Hypothetical protein
GL50803_26228	gb|CH991779:246726-247728	33	26	14	46	58	22.5266	33.0151	26.8073	31.8036	23.4459	Hypothetical protein
GL50803_17566	gb|CH991764:42826-44758	2276	2304	1942	2540	10098	40.4169	59.2288	53.7274	53.5765	163.783	Kinase CAMK CAMKL
GL50803_4577	gb|CH991769:270248-270983	1417	1445	999	1443	5569	75.6293	110.82	96.6274	93.5595	283.779	Hypothetical protein
GL50803_11535	gb|CH991782:535330-536356	581	571	300	382	184	21.0608	30.8581	18.896	17.4017	6.24208	Hypothetical protein
GL50803_15090	gb|CH991782:783111-784662	11414	11455	7281	5720	2373	288.843	422.933	297.67	172.599	52.0443	L-serine dehydratase
GL50803_10013	gb|CH991782:800121-801959	4533	4507	2351	2477	7409	277.926	406.701	254.805	185.13	441.403	Hypothetical protein
GL50803_28336	gb|CH991779:401500-403046	2427	2440	1359	1391	602	117.715	172.074	112.251	80.3406	25.4757	hypothetical protein
GL50803_5988	gb|CH991782:1158451-1161317	1376	1383	532	770	190	69.7263	101.905	47.4864	49.0917	9.34408	hypothetical protein
GL50803_10231	gb|CH991767:595632-599066	7358	7242	9139	6351	1552	182.899	267.255	367.941	191.4	34.7391	TCP-1 chaperonin subunit zeta
GL50803_88960	gb|CH991767:711424-713122	6312	6484	6642	5823	6346	308.965	451.081	524.243	337.225	276.06	Hypothetical protein
GL50803_91398	gb|CH991776:341166-342159	4559	4538	2635	1758	1521	153.072	223.404	153.853	71.51	48.678	Eukaryotic translation initiation factor 2 beta subunit
GL50803_105798	gb|CH991767:1809336-1811418	0	0	0	0	0	7.41209	10.8149	16.2323	17.6489	0	Hypothetical protein
GL50803_10141	gb|CH991779:1316666-1317872	1207	1185	470	583	448	41.0101	59.8095	28.472	24.16	14.3351	hypothetical protein
GL50803_12095	gb|CH991814:448549-450280	997	988	814	1291	1174	21.9986	32.0805	29.0583	34.4541	23.4118	Kinase NEK-frag
GL50803_17563	gb|CH991764:26482-27640	6019	5944	5840	4892	5315	196.177	286.026	330.626	194.47	163.453	Kinase CMGC MAPK
GL50803_14960	gb|CH991769:285543-286092	2731	2745	1701	1798	386	210.855	307.297	228.886	165.245	28.7166	Hypothetical protein
GL50803_25954	gb|CH991769:913456-914304	14	16	52	127	5	2.06068	3.00254	11.0279	19.4334	0.722683	Hypothetical protein
GL50803_7139	gb|CH991782:335143-335932	1119	1077	1055	2747	2808	54.3701	79.1689	92.1097	165.861	119.939	Hypothetical protein
GL50803_102728	gb|CH991782:927234-929100	2077	2074	1285	1108	698	40.4509	58.898	40.1842	25.8991	12.618	Hypothetical protein
GL50803_12945	gb|CH991761:275000-275900	4039	4058	3125	5425	2527	175.068	254.765	228.017	284.601	91.8887	Hypothetical protein
GL50803_10056	gb|CH991767:38866-39463	467	461	303	368	228	32.3873	47.1227	38.3131	32.0282	15.3031	Rho GAP putative
GL50803_20250	gb|CH991776:267328-268527	0	0	0	0	0	0.677807	0.986186	0.513227	0.651587	0.128723	Hypothetical protein
GL50803_23079	gb|CH991793:181762-188393	0	0	0	0	0	8.78886	12.7865	28.2611	30.6154	0.74556	Hypothetical protein
GL50803_95904	gb|CH991771:70130-71810	1511	1486	760	4140	2765	33.5674	48.8275	27.4629	109.493	54.5797	Amino acid transporter system N2 putative
GL50803_3565	gb|CH991768:1222397-1224065	2796	2720	1696	1271	927	64.2817	93.4874	66.1703	35.6155	19.3761	Dihydrouridine synthase putative
GL50803_15954	gb|CH991763:1036306-1038391	4127	4115	2843	4556	763	73.6286	107.062	81.0852	97.2607	12.0639	Hypothetical protein
GL50803_87202	gb|CH991769:487757-489824	2110	2116	1347	1457	2094	35.0601	50.98	33.1497	27.4812	29.3459	Protein F54C1,5
GL50803_6980	gb|CH991768:911389-916786	2839	2804	2049	1737	5253	70.8392	102.961	84.3927	52.4542	116.727	DNA pol/primase large sub
GL50803_7865	gb|CH991779:966910-968113	3658	3644	5110	6640	1285	110.047	159.947	263.603	244.184	34.1569	L-asparaginase
GL50803_10589	gb|CH991761:238149-238410	312	316	192	257	624	28.8875	41.9803	33.6299	30.2714	61.6301	Hypothetical protein
GL50803_119853	gb|CH991767:1744196-1744373	2	4	1	6	0	0.404395	0.587634	0	1.47009	0	Hypothetical protein
GL50803_12875	gb|CH991762:333416-333839	1522	1530	538	1879	3376	120.813	175.546	81.9791	186.732	251.145	hypothetical protein
GL50803_11866	gb|CH991769:694819-695290	640	640	369	832	191	53.5375	77.741	53.934	84.9413	14.6534	Hypothetical protein
GL50803_15398	gb|CH991763:387831-388917	2423	2391	1516	1567	1064	88.8639	129.026	95.1803	69.5478	34.0928	Chaperone protein dnaJ
GL50803_24985	gb|CH991782:691559-693374	507	527	493	393	449	9.59548	13.9228	13.9253	8.52388	7.6798	hypothetical protein
GL50803_14821	gb|CH991769:853230-853626	2314	2289	1393	2277	2935	229.809	333.43	233.204	270.779	251.683	HesB domain-containing protein
GL50803_34906	gb|CH991782:463607-466418	3837	4230	2813	3736	10619	34.3986	49.8946	32.182	39.1391	107.39	Hypothetical protein
GL50803_17480	gb|CH991814:343830-347146	1005	1004	426	1139	641	32.8187	47.6027	24.0947	46.0061	19.9116	tRNA delta2-isopentenylpyrophosphate transferase
GL50803_6816	gb|CH991779:1290797-1290923	21	14	10	20	15	1.24145	1.79956	0	0	2.38692	Hypothetical protein
GL50803_4768	gb|CH991768:899217-901880	965	952	548	2694	896	20.5392	29.7593	18.5618	68.1639	17.2961	Hypothetical protein
GL50803_119467	gb|CH991782:272281-272584	37	29	20	30	2	3.31928	4.80807	4.26448	4.05909	0.328652	hypothetical protein
GL50803_8880	gb|CH991779:794843-799167	1786	1771	1064	988	357	36.9876	53.5709	34.8571	24.4713	6.69031	Hypothetical protein
GL50803_112135	gb|CH991769:218791-222226	881	981	613	855	873	5.71045	8.26574	4.83503	6.38154	6.29217	High cysteine membrane protein VSP-like
GL50803_17305	gb|CH991763:1054826-1056584	2628	2649	1192	1030	391	64.4961	93.3272	46.5603	30.1372	8.1189	Multidrug resistance protein B
GL50803_14763	gb|CH991814:154494-157223	600	594	262	1031	7062	12.5788	18.1996	9.02065	25.6069	132.385	Exonuclease
GL50803_31995	gb|CH991768:551773-552010	8	5	8	8	3	0.472801	0.683962	1.63155	1.13624	0.43479	Hypothetical protein
GL50803_86821	gb|CH991779:403184-404273	1730	1680	657	701	286	62.0002	89.656	40.1295	30.3501	8.99408	Protein 21,1
GL50803_16641	gb|CH991762:216298-218730	606	605	336	565	943	16.3931	23.7049	15.146	18.1567	22.759	Hypothetical protein
GL50803_123305	gb|CH991767:1885427-1885760	14	10	3	11	1	1.11506	1.60928	0.833754	1.16206	0.146187	hypothetical protein
GL50803_6365	gb|CH991782:321939-322347	2879	2879	1418	2871	6508	289.388	417.551	249.44	365.618	629.112	Hypothetical protein
GL50803_3211	gb|CH991779:673082-674459	1336	1319	890	844	474	37.283	53.7921	40.5554	28.4762	10.9235	Hypothetical protein
GL50803_8917	gb|CH991768:620037-621342	12089	11855	11063	7127	3724	342.621	494.3	510.414	240.705	93.0295	Mu adaptin
GL50803_11131	gb|CH991764:116314-117955	3788	3704	2161	1835	1367	90.597	130.64	84.8292	52.3102	28.5847	Hypothetical protein
GL50803_16875	gb|CH991763:1218135-1223163	1187	1132	518	505	115	62.5903	90.2127	51.3806	31.254	6.05018	hypothetical protein
GL50803_8450	gb|CH991812:10118-15834	0	0	0	0	0	5.77215	8.31853	6.57276	7.29542	0.5929	hypothetical protein
GL50803_96601	gb|CH991767:1684601-1685075	1	1	0	1	4	26.8566	38.6792	16.9389	22.4884	33.8699	Hypothetical protein
GL50803_31956	gb|CH991782:617617-622609	0	0	0	0	0	9.99103	14.3863	13.1002	14.9371	3.46376	Hypothetical protein
GL50803_22502	gb|CH991763:1075518-1075641	302	318	237	277	170	45.6163	65.6524	79.7853	49.9184	22.6264	Hypothetical protein
GL50803_14519	gb|CH991782:840552-841854	1271	1270	1422	1900	536	34.9691	50.3195	62.5115	61.7556	12.9045	Cysteine desulfurase
GL50803_9593	gb|CH991767:632873-635885	2044	2209	1382	2353	2783	18.7595	26.9911	16.7265	25.6199	28.8915	Coatomer beta subunit
GL50803_33554	gb|CH991768:94298-97394	0	0	0	0	0	38.4409	55.2994	50.5343	39.9096	12.9373	Hypothetical protein
GL50803_4364	gb|CH991767:1684601-1685075	110	106	83	83	140	54.6949	78.6424	70.3342	54.0649	63.4422	hypothetical protein
GL50803_15303	gb|CH991762:309522-311994	521	554	244	452	627	5.23069	7.52069	3.13629	5.50846	7.72403	Hypothetical protein
GL50803_112604	gb|CH991771:289117-290006	116	112	95	119	35	6.84028	9.82797	10.0041	9.27851	2.37672	High cysteine protein
GL50803_4767	gb|CH991768:899217-901880	9693	9504	7343	7645	1238	435.171	625.051	559.382	418.44	51.8573	Protein 21,1
GL50803_114122	gb|CH991801:151158-153179	181	200	243	524	57	5.07445	7.28806	9.34037	16.3945	1.62164	VSP
GL50803_15369	gb|CH991767:1475061-1477236	257	258	106	92	127	18.6759	26.8212	12.7231	7.70814	8.10024	hypothetical protein
GL50803_13104	gb|CH991768:1131873-1133453	1075	1063	574	9818	9967	33.9896	48.8126	30.3859	371.888	292.919	DNA repair protein RAD51
GL50803_16723	gb|CH991762:370155-370968	1969	1943	592	4798	32488	93.4194	134.107	45.8629	254.522	1314.07	hypothetical protein
GL50803_119121	gb|CH991780:53551-55981	0	0	0	0	0	0.87454	1.25502	0	0.50576	0.280516	Hypothetical protein
GL50803_5047	gb|CH991763:22971-23091	245	279	110	164	146	147.335	211.418	91.9441	97.3437	99.5404	hypothetical protein
GL50803_14983	gb|CH991779:992274-994008	8213	8101	6145	3558	1192	175.41	251.684	210.105	90.721	22.7502	Cathepsin L precursor
GL50803_17367	gb|CH991793:130621-131170	1839	1950	1042	735	473	128.07	183.757	113.956	56.3101	29.991	Hypothetical protein
GL50803_15436	gb|CH991782:569018-569804	1093	1042	551	547	340	79.9319	114.669	75.8865	48.7737	14.6853	hypothetical protein
GL50803_112605	gb|CH991771:290119-290622	15	17	7	9	8	5.67404	8.13779	5.61724	1.26236	3.10842	hypothetical protein
GL50803_14722	gb|CH991767:1024659-1032499	1523	1486	783	1177	869	48.6654	69.7454	41.879	45.0359	24.3608	hypothetical protein
GL50803_21531	gb|CH991779:1136036-1137068	1641	1544	836	761	992	241.595	346.128	222.363	142.574	138.583	Hypothetical protein
GL50803_6331	gb|CH991763:729059-729413	301	309	104	95	41	34.1043	48.8233	21.4599	13.6489	3.92343	hypothetical protein
GL50803_14987	gb|CH991779:1003407-1007830	550	545	253	421	125	13.2444	18.9497	10.1601	12.2957	2.90442	hypothetical protein
GL50803_3255	gb|CH991767:1535817-1536672	419	406	324	592	476	18.1496	25.9619	23.5851	32.3914	20.147	Hypothetical protein
GL50803_24842	gb|CH991782:934293-941158	7381	7847	4522	8449	80435	36.4918	52.1994	30.8794	49.9786	454.918	Protein 21,1
GL50803_8958	gb|CH991769:861988-862480	1645	1531	903	1108	571	117.778	168.344	115.178	93.7351	39.4266	Hypothetical protein
GL50803_9003	gb|CH991782:141851-142490	390	417	239	245	139	21.9465	31.3678	21.3006	16.3703	3.62879	High cysteine protein
GL50803_19575	gb|CH991771:290119-290622	61	52	48	55	15	5.9827	8.54799	9.85276	7.0458	1.48144	Variant-specific surface protein
GL50803_10883	gb|CH991767:956527-957625	741	729	316	740	5245	25.7539	36.7801	18.8726	31.8779	176.565	Hypothetical protein
GL50803_119706	gb|CH991780:18496-20518	4109	4029	7071	11028	8089	79.0072	112.726	213.835	256.014	141.582	VSP
GL50803_22629	gb|CH991767:1725474-1727232	1019	984	549	1144	1616	26.3333	37.5652	22.3036	35.1583	24.4944	Hypothetical protein
GL50803_10422	gb|CH991779:837333-837987	6428	6280	4750	7421	16232	383.474	546.884	503.121	530.295	932.884	Hypothetical protein
GL50803_14127	gb|CH991814:189113-191273	992	962	616	1041	628	18.9181	26.9774	19.4153	24.2989	11.0607	hypothetical protein
GL50803_42368	gb|CH991782:885718-888280	1473	1578	1442	1881	2751	14.7743	21.0635	19.5431	22.4426	31.9377	Hypothetical protein
GL50803_10707	gb|CH991779:1261034-1262714	1252	1218	1231	1397	631	27.3896	39.0449	44.1696	36.3002	12.3231	NAD-dependent histone deacetylase Sir2
GL50803_31333	gb|CH991809:133-799	983	1008	1015	1480	263	49.9556	71.1764	84.3205	91.635	13.1881	hypothetical protein
GL50803_5272	gb|CH991779:1084734-1092876	1653	1604	473	443	283	32.3469	46.075	14.3761	10.5593	5.22231	hypothetical protein
GL50803_119036	gb|CH991776:382909-387943	0	0	0	0	0	3.54709	5.05123	10.2079	12.597	9.05722	Hypothetical protein
GL50803_99726	gb|CH991779:252699-252993	1035	933	1030	2140	394	92.9829	132.404	167.112	253.414	25.3718	Hypothetical protein
GL50803_115695	gb|CH991769:302961-304909	354	341	90	135	58	24.3659	34.6951	10.7209	10.8001	3.58185	Hypothetical protein
GL50803_16247	gb|CH991763:1345389-1347663	1668	1613	532	5353	5523	27.2428	38.7792	14.4664	106.79	83.629	hypothetical protein
GL50803_9117	gb|CH991768:200397-201780	3343	3250	2709	2986	24591	88.5785	126.085	117.922	95.2091	594.63	CAMP-dependent protein kinase regulatory chain
GL50803_101194	gb|CH991779:33886-38137	2096	2229	914	1088	1821	12.3916	17.6327	7.29399	7.53604	11.6013	Hypothetical protein
GL50803_112359	gb|CH991782:617617-622609	0	0	0	0	0	19.3263	27.4925	9.72418	9.65689	3.54433	Hypothetical protein
GL50803_16715	gb|CH991767:814579-817852	2238	2397	1022	1663	688	17.3929	24.7393	9.9785	15.2493	5.57248	hypothetical protein
GL50803_29179	gb|CH991768:384419-384536	8	6	1	6	6	1.55035	2.20382	0	1.97032	0	Hypothetical protein
GL50803_97268	gb|CH991814:10928-11051	41	20	6	39	10	1.39925	1.9889	0	3.46203	1.29926	Hypothetical protein
GL50803_118709	gb|CH991769:227267-230723	0	0	0	0	0	28.6238	40.6757	19.454	14.2032	4.28616	Hypothetical protein
GL50803_123279	gb|CH991768:1209444-1209555	86	60	62	109	16	2.08218	2.95812	7.20772	10.4227	0	Hypothetical protein
GL50803_37488	gb|CH991769:592295-596720	2164	2319	1614	1860	1044	13.4844	19.1556	13.4074	13.8386	7.37716	Hypothetical protein
GL50803_32363	gb|CH991767:245186-246659	1940	1844	1260	1597	5913	50.242	71.37	56.2799	51.182	137.554	Hypothetical protein
GL50803_14601	gb|CH991782:1196065-1202080	1115	1090	608	1399	458	26.0867	37.0448	22.2764	37.8219	9.4738	hypothetical protein
GL50803_13787	gb|CH991767:54507-55059	2444	2346	575	1344	1135	166.247	236.049	67.9923	114.444	70.8782	Hypothetical protein
GL50803_6133	gb|CH991767:357347-358291	25682	25392	29086	14606	5930	2168.62	3077.53	4118.34	1487.59	467.813	Ribosomal protein L35
GL50803_119707	gb|CH991780:13173-15195	4104	4002	7162	10839	8311	77.9759	110.628	213.145	247.545	143.658	VSP with INR
GL50803_137699	gb|CH991817:80317-81145	842	868	814	377	371	30.4464	43.1557	46.585	16.403	12.5816	hypothetical protein
GL50803_21398	gb|CH991767:286345-287521	549	536	301	586	171	18.4572	26.1504	18.0134	24.1408	5.44134	Hypothetical protein
GL50803_5144	gb|CH991767:833933-834390	88	87	20	108	999	14.7997	20.9661	4.70015	22.1989	184.602	Protein kinase
GL50803_120294	gb|CH991812:44242-44572	490	518	239	299	268	41.2462	58.4315	35.1613	27.5322	21.1587	Hypothetical protein
GL50803_16240	gb|CH991769:279500-280655	1903	1798	1050	1311	1679	62.3645	88.3322	62.1001	52.432	50.0792	hypothetical protein
GL50803_10358	gb|CH991779:1187792-1189037	30216	29510	28092	29146	2863	949.659	1344.07	1480.84	1093.8	82.9574	A-type flavoprotein lateral transfer candidate
GL50803_36743	gb|CH991814:358336-362500	0	0	0	0	0	9.76496	13.8205	0	12.5978	13.3123	Hypothetical protein
GL50803_94525	gb|CH991767:1794205-1795420	2258	2184	1366	2819	2688	73.2013	103.537	75.5846	110.454	78.8044	Hypothetical protein
GL50803_93372	gb|CH991782:1116863-1121384	768	722	288	540	409	39.9175	56.4337	22.8536	34.3824	21.1155	hypothetical protein
GL50803_33787	gb|CH991793:161241-163009	2506	2440	2366	2565	3915	60.7929	85.9437	91.4255	73.3668	83.93	Na driven multidrug efflux pump
GL50803_17346	gb|CH991769:624701-625415	689	664	354	497	141	29.4388	41.6065	22.9258	26.0448	4.0951	hypothetical protein
GL50803_13672	gb|CH991782:227793-228477	419	425	207	349	282	24.1608	34.1447	19.3255	23.6891	15.0368	Nicotinamide-nucleotide adenylyltransferase
GL50803_11950	gb|CH991779:372347-372887	61374	59770	76598	42397	24473	4613.57	6515.51	10034.6	3855.3	1755.82	Ribosomal protein L18
GL50803_221693	gb|CH991779:1281886-1288666	1716	1825	2304	2390	636	5.90019	8.33024	10.2463	9.72668	2.55133	Hypothetical protein
GL50803_9541	gb|CH991814:91270-91834	1818	1812	1208	999	936	140.482	198.31	160.335	90.9406	64.4873	TRAPPC5/Trs31
GL50803_16526	gb|CH991801:79065-80259	5618	5331	3117	2822	1006	188.279	265.735	184.189	115.762	30.7888	WD-repeat protein
GL50803_1695	gb|CH991768:256998-257649	9472	9099	5882	8969	6757	564.299	796.423	636.747	665.387	396.404	Rab11
GL50803_5517	gb|CH991767:1668923-1669208	31511	31255	42911	22667	10135	5505.44	7769.17	12197.4	4701.97	1534.7	Ribosomal protein L37a
GL50803_93103	gb|CH991768:1084433-1086551	172	165	107	163	516	3.02028	4.26027	3.10751	3.47127	8.32605	HpaII tiny fragments locus 9c
GL50803_9778	gb|CH991814:492754-493345	3796	3657	1525	2594	837	220.847	311.47	153.668	187.26	46.2264	Tem-1-like protein
GL50803_98058	gb|CH991782:211689-211953	970	891	1520	1864	262	88.8826	125.298	275.387	229.346	32.8102	VSP
GL50803_15023	gb|CH991768:806793-809403	3437	3663	1426	1774	650	34.6491	48.842	18.8343	21.0425	7.20782	Hypothetical protein
GL50803_33281	gb|CH991763:708533-710258	4206	4027	1580	3517	27264	94.1807	132.726	56.995	93.9813	554.571	Hypothetical protein
GL50803_28666	gb|CH991768:623287-624160	580	563	187	207	112	30.4488	42.9027	16.7436	13.2052	5.22257	Diphthine synthase
GL50803_102070	gb|CH991763:284108-287021	0	0	0	0	0	19.7526	27.8242	8.21003	23.8043	15.0064	Hypothetical protein
GL50803_91198	gb|CH991779:1124668-1125112	1444	1355	934	781	310	131.248	184.63	156.163	87.6903	27.482	Sigma adaptin
GL50803_7873	gb|CH991779:972746-973421	3796	3651	1982	4919	20376	240.902	338.677	225.379	378.235	1155.57	Yip interacting protein putative
GL50803_33166	gb|CH991767:1706434-1710133	4018	4271	3569	5628	1862	28.5349	40.0952	33.2414	47.4747	15.1976	26S proteasome non-ATPase regulatory subunit 2
GL50803_137729	gb|CH991763:456506-457718	1850	1830	2087	3002	658	55.0932	77.3388	99.5519	106.189	17.8287	VSP
GL50803_32697	gb|CH991779:1125136-1127197	5618	5390	2417	2368	1318	96.9055	136.025	63.08	42.9153	14.2829	Hypothetical protein
GL50803_13652	gb|CH991768:433628-435382	539	535	258	1415	685	49.9196	70.0183	39.6728	157.246	52.381	Calmodulin
GL50803_14299	gb|CH991779:1276138-1276777	2788	2527	3955	3725	525	679.828	953.453	1898.13	1170.58	138.004	Hypothetical protein
GL50803_21118	gb|CH991767:514821-517119	11621	11354	10623	9819	2558	179.935	252.079	255.264	178.74	35.6842	Long chain fatty acid CoA ligase 5
GL50803_16298	gb|CH991761:187048-189063	23006	22190	25016	15974	7062	2903.52	4066.76	5452.24	2435.23	826.799	Hypothetical protein
GL50803_16125	gb|CH991768:476614-483476	10673	11364	10917	9717	5901	80.2999	112.458	107.428	86.3186	51.1109	Glycerol-3-phosphate dehydrogenase
GL50803_15112	gb|CH991776:24017-26141	1073	1028	704	834	3623	17.7812	24.8878	17.7981	16.1363	53.96	Dual specificity phosphatase catalytic
GL50803_104062	gb|CH991763:688343-688778	120	121	106	214	33	10.1156	14.1577	13.5263	20.3726	2.22732	Hypothetical protein
GL50803_10125	gb|CH991814:203614-205375	425	400	365	796	250	34.0321	47.6215	51.9099	74.2108	17.1534	Hypothetical protein
GL50803_17143	gb|CH991779:110311-111973	7733	7379	10872	12808	11792	164.481	229.936	383.596	328.268	229.412	Pyruvate kinase
GL50803_16149	gb|CH991767:1770965-1773326	523	490	209	518	960	8.70078	12.1619	5.85585	10.5275	15.0155	Mlh1-like protein
GL50803_103713	gb|CH991782:1023104-1024169	11738	11145	16093	10648	20499	415.126	579.787	1001.11	452.83	684.92	Protein disulfide isomerase PDI4
GL50803_2969	gb|CH991779:1236497-1237367	513	475	271	406	139	22.3327	31.1849	20.248	21.5507	5.38272	Fructosamine-3-kinase
GL50803_16356	gb|CH991768:1128546-1131866	1025	969	730	1694	708	23.0471	32.1801	26.8522	46.098	14.8145	Suppressor of actin 1
GL50803_105806	gb|CH991761:104115-104667	0	0	0	0	0	3.54817	4.9529	8.66506	8.49273	1.5093	Hypothetical protein
GL50803_12999	gb|CH991763:997545-999187	8627	8131	6530	4035	15278	542.82	757.52	763.449	320.051	1003.89	Hypothetical protein
GL50803_14180	gb|CH991782:322392-322812	727	700	228	652	2331	72.0105	100.479	36.5212	77.3512	215.365	hypothetical protein
GL50803_11054	gb|CH991782:374520-375870	928	861	413	5742	10526	27.1182	37.8356	20.4681	203.308	277.065	hypothetical protein
GL50803_114162	gb|CH991793:118489-120514	3158	3097	3356	4901	1129	50.3337	70.2221	80.2907	92.1949	16.4458	VSP
GL50803_11488	gb|CH991769:118644-120204	6614	6372	4291	4580	5877	157.251	219.363	165.287	129.791	121.775	hypothetical protein
GL50803_10912	gb|CH991768:301530-302121	388	398	151	219	1179	28.9215	40.3435	19.3389	19.1146	79.5933	hypothetical protein
GL50803_15606	gb|CH991793:116156-116444	433	457	494	418	105	35.0524	48.8917	70.7508	40.9326	8.55816	Dynein light chain
GL50803_118557	gb|CH991780:18496-20518	0	0	0	0	0	43.2789	60.3641	164.608	130.564	13.5867	Hypothetical protein
GL50803_15213	gb|CH991762:236854-239407	2150	2041	1376	1274	2361	44.216	61.6606	46.3006	31.5595	46.0939	Hypothetical protein
GL50803_10587	gb|CH991761:237412-238012	837	769	392	600	841	41.0199	57.1915	34.8609	36.475	43.4263	Hypothetical protein
GL50803_15205	gb|CH991779:838020-838767	2665	2388	1936	3667	7150	114.206	159.126	153.101	217.241	334.435	Hypothetical protein
GL50803_93548	gb|CH991763:1392999-1394634	14212	13450	12315	7199	2506	321.161	447.262	463.36	195.559	51.1265	Phospholipase B
GL50803_4405	gb|CH991814:35240-37295	3444	3263	1121	1155	517	62.2128	86.5958	33.201	24.798	8.55525	Kinase TTK
GL50803_13269	gb|CH991763:368333-369386	4402	4190	3136	2435	991	153.399	213.451	183.697	101.756	32.0296	Hypothetical protein
GL50803_122564	gb|CH991768:75541-75814	500	469	689	647	176	45.902	63.8483	122.15	79.7438	19.2421	VSP
GL50803_14758	gb|CH991779:1025992-1029082	2736	2819	995	16281	15816	21.0798	29.2955	10.1166	150.46	148.561	hypothetical protein
GL50803_7875	gb|CH991779:976042-976759	2592	2454	1509	2409	12149	150.668	209.366	158.223	171.26	669.263	E04F6,2 like protein
GL50803_27028	gb|CH991769:242089-242290	742	742	2164	3013	963	134.557	186.948	1055.51	1081.15	168.293	Hypothetical protein
GL50803_8987	gb|CH991798:13832-14369	767	737	4168	9703	923	61.2842	85.0906	580.901	947.814	68.5225	Hypothetical protein
GL50803_11044	gb|CH991782:741861-742497	3278	3097	1509	2833	9651	222.273	308.611	180.65	232.679	617.315	Mob1-like protein
GL50803_16642	gb|CH991763:1286315-1293560	935	919	544	519	437	6.91986	9.60759	5.52914	4.80906	3.62267	Hypothetical protein
GL50803_86681	gb|CH991767:1332556-1334665	3565	3425	3541	3021	833	57.661	80.0433	88.9708	57.7244	12.0431	Glutaminyl-tRNA synthetase
GL50803_3032	gb|CH991763:430606-431896	8536	8000	6398	5830	11703	244.635	339.569	294.338	200.694	297.309	Tryptophanyl-tRNA synthetase
GL50803_5022	gb|CH991767:300586-302072	0	1	0	0	0	10.0246	13.9141	2.99589	6.0564	4.47967	Hypothetical protein
GL50803_39607	gb|CH991767:1564847-1568728	0	0	0	0	0	32.2253	44.7183	32.6263	108.827	19.0004	Hypothetical protein
GL50803_15113	gb|CH991776:27237-28641	1307	1219	1284	1874	654	36.6949	50.917	59.9424	63.0942	16.5159	actin-related protein
GL50803_90125	gb|CH991779:469071-469662	141	134	47	109	221	10.5386	14.6135	6.31172	9.74126	15.6866	tRNA intron endonuclease putative
GL50803_10055	gb|CH991767:39475-40528	3627	3447	2044	1324	403	140.953	195.43	133.058	61.6802	14.1528	DNA-directed RNA polymerase subunit D
GL50803_7242	gb|CH991762:283929-284673	5661	5311	3829	4892	24140	339.235	470.088	421.171	358.816	1376.71	Hypothetical protein
GL50803_480	gb|CH991769:153980-154343	4201	3945	4198	5249	18041	373.707	517.783	667.1	574.48	1500.68	Translation initiation inhibitor
GL50803_15567	gb|CH991814:407555-408200	24034	22827	12539	11861	6955	1524.32	2107.28	1411.62	922.872	410.99	Rab2a
GL50803_22802	gb|CH991762:93718-94474	1213	1116	287	683	581	65.2933	90.2597	27.5233	44.4807	30.329	Shwachman-Bodian-Diamond syndrome protein-like protein
GL50803_6497	gb|CH991779:112040-113045	868	826	401	574	712	23.6336	32.6654	19.273	20.4755	23.0211	Metal-dependent hydrolase
GL50803_1894	gb|CH991779:1297386-1298070	3232	3046	1302	1006	638	173.422	239.575	120.511	64.4203	32.626	U3 small nucleolar RNA-associated protein 11 putative
GL50803_13668	gb|CH991814:107388-108474	3603	3353	1900	1748	1776	124.008	171.255	117.274	72.8417	58.1371	Hypothetical protein
GL50803_88888	gb|CH991767:760135-761326	1911	1764	1933	4116	3310	72.3836	99.9325	134.959	201.301	127.495	Hypothetical protein
GL50803_10773	gb|CH991779:708095-709532	1693	1591	789	950	286	41.9974	57.9694	32.8159	28.4283	6.49186	Hypothetical protein
GL50803_32235	gb|CH991782:996542-997509	1942	1837	1109	2738	10166	130.82	180.545	133.06	225.044	662.779	Hypothetical protein
GL50803_14374	gb|CH991782:333465-335106	714	672	697	2720	1631	16.3558	22.5721	27.1398	76.9476	33.3794	Serine palmitoyltransferase 2
GL50803_97733	gb|CH991776:216327-216477	89	110	53	139	25	19.6344	27.0943	15.4608	36.6231	7.9945	Hypothetical protein
GL50803_16077	gb|CH991776:314464-315313	1121	1072	1030	2906	416	59.0412	81.4699	89.9754	176.192	19.0061	Hypothetical protein
GL50803_14999	gb|CH991763:1072233-1075045	979	903	551	508	196	27.9665	38.5689	26.1083	17.6811	5.22926	Hypothetical protein
GL50803_127181	gb|CH991769:470044-470227	59	67	67	48	12	14.4399	19.91	19.7316	11.1078	2.40336	Hypothetical protein
GL50803_7765	gb|CH991767:818988-820005	3059	2902	1820	3089	473	111.934	154.327	111.193	135.524	15.6157	Hypothetical protein
GL50803_16111	gb|CH991779:1115474-1118475	4116	3865	1367	1138	954	85.9125	118.408	46.1603	28.4327	17.6046	HSP70 subfamily B suppressor 1
GL50803_14569	gb|CH991779:411404-413171	985	936	455	1496	3091	18.9403	26.0758	13.8587	32.4801	51.223	hypothetical protein
GL50803_2101	gb|CH991762:320748-321153	11537	11209	7233	3273	1822	1297.49	1785.43	1308.63	437.07	176.388	Cytidine deaminase
GL50803_95233	gb|CH991767:1174098-1175562	2557	2386	1143	1264	1753	71.3206	98.0578	52.566	42.0847	43.4014	Hypothetical protein
GL50803_14797	gb|CH991779:812394-812895	699	633	364	613	929	62.1708	85.4511	59.2451	65.7255	75.1417	Hypothetical protein
GL50803_14903	gb|CH991767:1448284-1450096	1460	1373	1081	1471	2249	28.0856	38.5885	32.4592	33.5788	40.3016	hypothetical protein
GL50803_8253	gb|CH991768:1111879-1112326	2140	2115	1032	949	606	201.278	276.543	165.832	101.184	52.9755	hypothetical protein
GL50803_4191	gb|CH991769:21521-23159	336	306	416	1167	3185	7.46754	10.2589	16.1236	32.8453	67.2976	Kinase CMGC CDK
GL50803_120230	gb|CH991769:921084-921565	26	18	49	105	14	1.87525	2.57503	6.90793	12.2664	0.552156	hypothetical protein
GL50803_7230	gb|CH991767:1547061-1548792	3958	4527	2150	1365	1204	92.2676	126.67	68.6016	34.6604	25.4439	hypothetical protein
GL50803_19900	gb|CH991798:35644-36194	2	0	1	2	3	44.0961	60.5312	75.225	63.313	1678.44	Hypothetical protein
GL50803_115328	gb|CH991767:1600854-1601016	61	49	27	128	1151	8.82366	12.1122	5.97501	23.0746	163.085	Hypothetical protein
GL50803_3206	gb|CH991782:249632-251597	4779	4539	8512	11304	4645	88.3818	121.299	246.707	249.755	79.0898	Pyruvate kinase
GL50803_14566	gb|CH991779:404384-406010	1569	1446	1665	1505	1514	35.1797	48.278	60.2944	40.7336	28.9272	Dipeptidyl-peptidase I precursor
GL50803_11055	gb|CH991782:373875-374502	463	436	149	287	885	31.611	43.3765	18.4589	19.2156	44.2991	hypothetical protein
GL50803_17550	gb|CH991793:40111-42564	2286	2149	1659	1644	891	87.3153	119.794	108.168	76.0959	31.562	Transducin/WD-40 repeat protein family
GL50803_21498	gb|CH991817:20779-21940	2330	2173	1884	2220	1789	76.7049	105.167	109.199	87.5353	50.9389	Serine/threonine protein phosphatase 5
GL50803_29702	gb|CH991779:359812-360202	102	81	40	49	64	5.70778	7.82374	3.48902	2.71598	1.04198	hypothetical protein
GL50803_16722	gb|CH991762:374614-375967	3200	2947	1807	1630	1436	91.2696	125.07	84.5653	55.8414	35.8412	Xaa-Pro dipeptidase
GL50803_14327	gb|CH991767:535135-536050	5231	4969	3242	3418	1016	226.845	310.731	244.68	178.3	34.752	Hypothetical protein
GL50803_14544	gb|CH991767:488342-488975	80	65	38	53	38	9.1625	12.5485	5.24275	7.78783	2.27553	hypothetical protein
GL50803_113252	gb|CH991767:397823-400715	1547	1601	721	1002	332	14.3237	19.6111	8.79183	10.9643	3.54456	Msh2-like protein
GL50803_100283	gb|CH991771:38942-39173	39	40	25	38	43	5.48458	7.50346	4.69695	7.86498	2.79276	Hypothetical protein
GL50803_9376	gb|CH991763:360921-363507	2296	2076	1971	2424	512	18.3022	25.0378	22.9234	26.291	5.08304	Sec23
GL50803_14583	gb|CH991782:820763-824700	4673	4392	3664	2969	4878	345.937	473.129	467.418	267.948	347.71	Hypothetical protein
GL50803_16877	gb|CH991763:1218135-1223163	138	115	118	71	34	163.613	223.739	272.415	132.381	28.5151	Zinc finger domain
GL50803_10978	gb|CH991763:1302989-1303490	1038	1002	586	1230	166	66.1233	90.4187	65.7774	96.4832	9.79997	Hypothetical protein
GL50803_102978	gb|CH991767:1396541-1397120	344	317	231	370	203	24.227	33.1275	30.0136	32.2198	13.7796	Glycosyltransferase family 28
GL50803_10316	gb|CH991782:608829-609822	4963	4639	3378	3284	1091	197.277	269.572	228.226	157.442	39.9696	Hypothetical protein
GL50803_14313	gb|CH991763:707531-708395	279	277	191	285	691	8.42202	11.5059	8.21618	13.1674	27.8368	hypothetical protein
GL50803_8260	gb|CH991768:1117391-1118264	312	247	145	399	325	176.888	241.572	159.202	265.697	142.784	Hypothetical protein
GL50803_30354	gb|CH991767:1603746-1605876	941	887	1041	2014	2519	15.7317	21.4739	25.2593	38.4443	37.5623	Kinase NEK
GL50803_16596	gb|CH991782:850845-852645	5296	4948	4239	3825	1208	104.205	142.194	130.621	89.5824	21.6554	Hypothetical protein
GL50803_16090	gb|CH991782:1090600-1091920	1733	1596	939	1657	12918	48.3801	66.0029	42.739	55.9017	328.321	Ubiquitin carboxyl-terminal hydrolase 4
GL50803_10036	gb|CH991761:42612-43710	1168	1092	743	863	256	38.8646	53.0192	42.6964	34.1663	7.34269	Alpha-16 giardin
GL50803_4502	gb|CH991762:48476-49124	3936	3680	2407	2160	1463	268.697	366.353	294.474	173.302	86.937	ER lumen protein retaining receptor
GL50803_112682	gb|CH991763:23114-23876	3421	3295	2105	2205	2506	173.172	236.005	185.754	132.962	116.483	hypothetical protein
GL50803_16318	gb|CH991767:1304650-1310881	2676	2814	7340	9512	3823	11.0188	15.0125	37.454	45.4573	17.772	High cysteine membrane protein Group 1
GL50803_113029	gb|CH991793:7032-7434	60	44	25	59	6	3.62582	4.93948	2.80899	5.29696	0.618092	Reverse transcriptase/endonuclease putative
GL50803_16758	gb|CH991782:1202415-1203537	1198	1136	478	1241	482	37.4041	50.9435	24.0065	45.9336	13.698	Hypothetical protein
GL50803_6284	gb|CH991768:1187232-1188627	4117	3788	1940	2663	2885	112.469	153.141	93.0487	89.8621	72.7934	Protein 21,1
GL50803_113512	gb|CH991782:422116-423898	797	643	811	1684	12615	12.4995	17.017	20.1488	34.5636	212.964	High cysteine membrane protein Group 6
GL50803_3067	gb|CH991782:282484-284593	0	0	0	0	0	11.393	15.5073	5.64283	6.71862	0	Hypothetical protein
GL50803_9825	gb|CH991763:936444-937851	5758	5306	6182	4918	3219	149.95	204.008	267.72	153.706	75.3441	TBP-interacting protein TIP49
GL50803_9344	gb|CH991767:509303-509522	58	43	10	19	2	5.89795	8.0225	3.31593	2.36626	0.505328	hypothetical protein
GL50803_93356	gb|CH991782:1116863-1121384	3447	3224	1309	1907	1339	61.5876	83.7536	37.6841	40.4232	20.8487	Hypothetical protein
GL50803_2351	gb|CH991769:653334-654291	2900	2741	1944	1928	645	115.074	156.448	127.801	93.1642	23.8828	Protein 21,1
GL50803_17308	gb|CH991782:916305-917841	631	570	492	1269	656	13.9871	19.0147	18.1005	34.7886	14.2	mRNA capping enzyme alpha subunit
GL50803_4849	gb|CH991763:1385152-1385734	752	690	274	451	128	49.9071	67.8379	28.6406	37.3883	7.62934	Adenylate kinase
GL50803_3647	gb|CH991776:260957-263063	902	834	447	917	818	16.3339	22.1949	13.0364	19.9399	13.7449	hypothetical protein
GL50803_26894	gb|CH991761:202138-202809	630	580	481	570	267	55.1132	74.8702	73.9609	61.0354	22.8137	VSP
GL50803_11449	gb|CH991768:717368-718424	1869	1758	940	1320	411	65.5905	89.0687	54.3936	56.4546	13.3439	ATPase of the PP-loop superfamily implicated in cell cycle control putative
GL50803_114462	gb|CH991780:29872-31531	6488	5909	3759	4484	22993	131.861	179.034	132.683	112.395	456.114	Axonemal p66,0
GL50803_9128	gb|CH991769:203270-204608	380	338	179	373	109	11.3919	15.4665	9.47687	14.1394	2.99639	hypothetical protein
GL50803_1909	gb|CH991767:875032-875698	583	527	274	474	358	33.4474	45.4038	28.4862	33.4659	19.3847	Hypothetical protein
GL50803_112932	gb|CH991767:1761842-1762700	5867	5253	3743	3783	860	277.531	376.599	315.253	224.522	36.9833	Hypothetical protein
GL50803_3676	gb|CH991767:380936-383610	12	4	5	8	0	5.88233	7.98205	0	6.02118	0	Hypothetical protein
GL50803_24123	gb|CH991779:1343745-1344465	553	507	170	226	54	30.8523	41.8638	16.7959	15.3135	2.79706	Protein 21,1
GL50803_9413	gb|CH991779:1348483-1349833	35813	33213	53842	31476	3739	1006.26	1364.08	2461.08	1052.13	92.6133	Protein disulfide isomerase PDI2
GL50803_23874	gb|CH991779:981054-981315	1181	1061	892	1241	2221	161.075	218.344	212.871	206.975	291.101	Hypothetical protein
GL50803_37711	gb|CH991776:219294-220128	1373	1270	776	577	578	67.5022	91.4967	64.4797	33.7154	25.7523	Hypothetical protein
GL50803_14482	gb|CH991767:1257466-1258177	5212	4771	3230	3533	11537	298.738	404.839	338.492	249.14	614.828	hypothetical protein
GL50803_40920	gb|CH991767:1845097-1846006	131	125	39	103	189	4.90885	6.65079	2.32143	4.96144	6.71138	Hypothetical protein
GL50803_17567	gb|CH991764:44876-47788	1529	1421	1248	1772	4342	29.4483	39.8937	37.8759	40.6309	77.1009	Protein phosphatases PP1 regulatory subunit SDS22
GL50803_9183	gb|CH991767:1313724-1319439	6888	7111	8555	11788	4126	30.8466	41.7296	49.6482	61.596	21.0685	Hypothetical protein
GL50803_17352	gb|CH991793:181762-188393	118	105	223	387	22	12.8077	17.3255	38.1748	52.344	2.06701	Hypothetical protein
GL50803_4323	gb|CH991764:98333-99494	2425	2252	1749	2372	11265	80.8392	109.287	99.026	94.3268	343.973	Hypothetical protein
GL50803_22677	gb|CH991769:887174-887969	12906	12031	8519	7296	3276	659.92	891.818	719.743	440.064	145.28	Nitroreductase Fd-NR2
GL50803_17245	gb|CH991782:175695-176482	0	0	0	0	0	1627.55	2198.8	2563.51	1647.2	900.373	hypothetical protein
GL50803_27699	gb|CH991763:247831-248218	38	35	7	19	16	3.59568	4.85763	0.658219	2.26146	1.02385	hypothetical protein
GL50803_8250	gb|CH991762:71845-72322	11506	10585	5031	2956	7836	1015.06	1370.89	776.8	313.456	602.349	Hypothetical protein
GL50803_40621	gb|CH991767:896032-896419	429	400	782	1138	285	58.7493	79.3435	181.057	190.71	34.7467	VSP
GL50803_13667	gb|CH991814:109994-111533	2491	2308	1112	1201	2442	61.0049	82.3704	45.0792	35.0671	52.7606	Notchless
GL50803_8848	gb|CH991763:145626-146310	1954	1763	910	3757	499	94.3394	127.351	84.373	206.899	23.0582	Hypothetical protein
GL50803_111874	gb|CH991801:740-3062	63	56	55	129	26	2.98258	4.02576	5.05565	8.44924	1.22189	VSP
GL50803_14373	gb|CH991782:336049-338248	20362	19371	27303	20287	13373	312.884	422.305	626.231	358.961	180.591	Dynamin
GL50803_11364	gb|CH991814:310908-312669	4310	3973	3035	5518	24791	85.3483	115.109	96.0005	125.64	441.098	Kinase AGC AKT
GL50803_13947	gb|CH991767:1669255-1671370	4159	3807	1739	1961	5525	73.1504	98.6381	49.367	41.5334	90.3744	Hypothetical protein
GL50803_12082	gb|CH991814:427913-428636	850	789	2817	4112	541	49.7494	67.0723	288.062	298.868	28.9895	Hypothetical protein
GL50803_6625	gb|CH991768:412497-414037	2016	1843	717	5095	30263	82.1431	110.673	51.5705	228.142	1025.62	Hypothetical protein
GL50803_2555	gb|CH991779:288674-289253	2166	2042	439	2362	2896	140.543	189.212	46.5076	186.963	172.083	Hypothetical protein
GL50803_15472	gb|CH991768:148065-148626	4520	4148	3029	4830	19624	332.764	447.908	394.225	434.498	1408.52	Hypothetical protein
GL50803_11624	gb|CH991779:1374355-1375375	577	525	228	302	233	21.7918	29.3262	14.8622	13.6618	8.11314	Hypothetical protein
GL50803_8513	gb|CH991763:1267402-1268206	2552	2591	4003	2967	1292	96.7392	130.175	208.892	118.055	32.8269	ATP-binding protein
GL50803_16813	gb|CH991767:714056-716243	2277	2111	1559	2472	827	37.8737	50.9395	40.2971	48.8121	12.6919	hypothetical protein
GL50803_26955	gb|CH991767:1159680-1171411	130	119	23	196	402	5.42014	7.28937	1.78626	10.6113	16.6868	hypothetical protein
GL50803_31936	gb|CH991767:73792-74577	3	2	0	4	0	24.7736	33.3163	62.9003	31.2307	21.8131	Hypothetical protein
GL50803_23597	gb|CH991779:455378-457490	2245	2088	803	1135	2530	50.0834	67.353	28.8327	30.1663	49.4586	hypothetical protein
GL50803_17112	gb|CH991776:230619-231720	4153	3437	2137	2421	825	96.3403	129.536	91.2433	82.0413	15.5166	U3 small nucleolar ribonucleoprotein protein IMP4 putative
GL50803_17296	gb|CH991763:1128995-1130618	5679	5207	3323	4010	3984	147.204	197.89	139.924	123.939	90.4126	Hypothetical protein
GL50803_17244	gb|CH991782:175695-176482	25567	23378	24681	22147	9589	1776.55	2388.09	3081.46	1892.27	655.158	Ribosomal protein L7a
GL50803_13101	gb|CH991768:1128546-1131866	567	532	308	1110	349	37.3827	50.2469	33.7724	86.4383	20.7807	Basic immunoglobulin-like variable motif-containing protein
GL50803_112696	gb|CH991768:601501-602137	100	87	101	183	73	4.97659	6.68872	9.04917	11.8924	3.70573	Hypothetical protein
GL50803_8516	gb|CH991763:1270595-1271810	305	289	85	334	32	9.43108	12.651	4.36959	12.4161	0.849288	Hypothetical protein
GL50803_17499	gb|CH991814:455355-456243	548	515	374	605	507	23.1188	30.9993	24.497	30.7196	19.5312	Hypothetical protein
GL50803_13346	gb|CH991782:651926-653033	1821	1705	1026	1302	1014	58.295	78.1601	54.978	50.4385	30.8053	Dmc1b
GL50803_11319	gb|CH991763:381020-381575	2898	2663	1563	1552	876	193.123	258.835	181.184	122.364	50.3675	U3 small nucleolar ribonucleoprotein protein IMP3 putative
GL50803_16506	gb|CH991814:37321-38440	1322	1216	493	486	278	47.5232	63.693	31.0043	21.202	8.98275	hypothetical protein
GL50803_10939	gb|CH991801:72803-73961	1723	1593	1568	14100	13322	53.8466	72.1323	81.8158	549.703	368.255	Hypothetical protein
GL50803_18058	gb|CH991763:23927-24278	346	354	151	216	622	39.8808	53.4156	25.528	26.3984	56.1295	hypothetical protein
GL50803_103437	gb|CH991771:251744-252650	4074	3712	2195	2538	2669	162.414	217.435	149.382	121.885	96.0442	Alpha-9 giardin
GL50803_89845	gb|CH991768:923666-926390	368	378	195	659	1072	3.21278	4.30113	2.30189	6.98477	11.1406	Protein 21,1
GL50803_117437	gb|CH991769:465730-466280	66	71	106	58	23	9.93613	13.2987	22.3129	9.05797	2.47871	Hypothetical protein
GL50803_16326	gb|CH991763:112145-114422	1486	1388	962	5933	1810	24.4359	32.693	23.8069	118.35	26.7603	Protein 21,1
GL50803_9658	gb|CH991768:444244-445156	4195	3870	2492	3085	5536	194.764	260.563	190.645	166.56	228.833	Kinase NEK
GL50803_7007	gb|CH991763:65370-65631	4696	4356	3278	2727	15723	859.236	1149.17	1007.76	600.312	2740.73	Hypothetical protein
GL50803_7799	gb|CH991771:207812-209653	3246	2973	1980	2312	4126	138.557	185.31	141.603	115.873	161.072	Alpha-4 giardin
GL50803_14208	gb|CH991779:43169-45668	828	842	340	650	1088	8.30882	11.1118	4.4141	7.67604	12.4895	hypothetical protein
GL50803_8433	gb|CH991768:1070545-1071457	1217	1072	743	1057	174	53.4927	71.5383	58.4446	56.7157	6.91941	Hypothetical protein
GL50803_10335	gb|CH991782:598518-599295	1551	1408	528	347	434	89.5005	119.683	55.1095	24.5074	23.5022	tRNA methyltransferase subunit putative
GL50803_15101	gb|CH991761:41652-42585	3928	3552	1720	1358	499	165.731	221.599	126.583	69.6478	19.5348	Alpha-17 giardin
GL50803_24068	gb|CH991763:308309-308888	2841	2461	1777	3759	6261	175.166	234.15	198.962	251.807	331.029	UBC3
GL50803_7533	gb|CH991771:28162-29503	9102	8340	4829	4922	1189	273.566	365.487	240.167	176.534	31.3925	Angio-associated migratory cell protein
GL50803_38572	gb|CH991780:57919-63001	0	0	0	0	0	0.498362	0.665527	1.60382	1.78316	0.324774	Hypothetical protein
GL50803_33268	gb|CH991769:99565-100267	0	0	0	0	0	7.64386	10.2059	9.43067	14.157	57.9801	hypothetical protein
GL50803_13412	gb|CH991767:1659438-1660194	1889	1744	1310	810	535	102.987	137.496	125.175	53.8252	26.7832	Acidic ribosomal protein P0
GL50803_35595	gb|CH991768:436277-437996	0	0	0	0	0	34.2035	45.6324	28.5855	101.068	13.4061	Hypothetical protein
GL50803_95693	gb|CH991782:640479-641139	3137	2856	1796	1314	1596	170.672	227.696	169.374	86.1437	78.3807	Hypothetical protein
GL50803_27910	gb|CH991782:489249-489627	447	419	93	145	80	36.5684	48.7843	13.8588	14.6153	4.8599	Hypothetical protein
GL50803_9913	gb|CH991779:1066536-1067895	1181	1063	923	775	349	33.3473	44.4825	42.3414	26.4357	8.79291	hypothetical protein
GL50803_8145	gb|CH991768:937225-939589	593	542	225	728	283	9.67147	12.8989	5.93378	14.1683	4.08291	hypothetical protein
GL50803_3599	gb|CH991769:407323-409007	2588	2287	1025	1948	2220	83.0462	110.756	57.0598	78.5263	66.821	hypothetical protein
GL50803_100464	gb|CH991762:114850-115084	454	380	324	322	94	45.9807	61.3128	54.8517	45.8469	8.85207	hypothetical protein
GL50803_7569	gb|CH991763:444133-444709	11721	10668	8753	6099	2186	760.69	1014.22	1007.21	483.793	124.626	GTP-binding protein Sar1
GL50803_8619	gb|CH991785:19147-20761	3615	3124	1418	2750	4036	84.2281	112.283	56.7048	78.9174	86.8046	Zinc finger domain
GL50803_137732	gb|CH991763:542384-544229	303	277	297	289	584	5.6984	7.59056	8.36957	6.52107	9.42213	High cysteine protein
GL50803_113024	gb|CH991793:15047-16250	737	671	1121	1317	983	24.2533	32.3065	61.7951	53.043	29.8593	VSP
GL50803_94143	gb|CH991769:624134-624473	2287	2256	1545	1676	3174	225.946	300.709	253.407	195.632	331.834	Hypothetical protein
GL50803_26988	gb|CH991779:929901-930231	1907	1684	809	799	958	232.381	309.195	178.687	115.599	102.761	Hypothetical protein
GL50803_27147	gb|CH991767:393106-393613	966	814	303	617	295	61.1552	81.3578	36.0688	50.3236	17.6698	Hypothetical protein
GL50803_6038	gb|CH991763:241723-242383	823	754	320	404	97	54.8781	72.9912	37.6886	32.8735	5.87359	hypothetical protein
GL50803_15559	gb|CH991767:1090681-1092055	459	417	139	444	136	11.5193	15.321	5.56151	13.9821	3.19431	PHD finger protein 15
GL50803_111873	gb|CH991801:740-3062	109	90	189	311	1468	7.16826	9.5295	21.9602	26.6332	87.5878	VSP
GL50803_12853	gb|CH991764:22797-23622	1966	1726	1509	1267	929	85.7769	114.012	114.884	68.4887	35.5477	Molybdopterin biosynthesis MoeB protein
GL50803_7579	gb|CH991761:84040-84943	1622	1508	1503	1675	2110	75.6458	100.528	113.477	92.0149	85.0129	Kinase NEK-frag
GL50803_14360	gb|CH991776:196516-197725	581	511	207	645	378	18.3047	24.3185	10.9685	24.2695	7.49907	Tenascin-X
GL50803_32419	gb|CH991817:18157-20111	5825	5237	3263	2093	2080	126.44	167.852	114.792	52.4979	39.3793	Hypothetical protein
GL50803_12989	gb|CH991767:965205-966888	694	642	262	372	658	14.5279	19.2818	9.03163	9.29019	12.0402	Hypothetical protein
GL50803_14800	gb|CH991769:824604-825813	7291	6575	5509	3922	5311	242.58	321.828	308.432	157.213	164.444	Protein 21,1
GL50803_3063	gb|CH991767:682520-683687	3522	3195	3532	11767	4776	120.263	159.436	212.752	507.019	150.889	Hypothetical protein
GL50803_16406	gb|CH991779:1137109-1138570	2451	2187	888	958	413	61.1311	80.9528	36.4008	28.82	9.09374	Chaperone protein dnaJ
GL50803_10661	gb|CH991768:535499-538778	2378	2374	2787	4740	5382	19.1153	25.3131	29.854	45.343	49.8788	Ubiquitin-conjugating enzyme E1
GL50803_137746	gb|CH991782:693479-695147	1738	1557	1128	1287	1738	36.8532	48.7572	39.4504	32.0046	32.5067	Hypothetical protein
GL50803_16588	gb|CH991769:929729-930098	41583	38587	49669	28318	4367	4455.66	5893.44	8738.67	3626.67	412.332	Hypothetical protein
GL50803_8102	gb|CH991769:416080-416890	1118	984	419	677	645	49.0691	64.9017	33.4752	36.8648	26.1136	ARID2 AT-rich interaction domain
GL50803_95290	gb|CH991763:1285557-1286187	877	801	434	503	1535	58.8993	77.8929	50.3357	41.2435	91.9241	hypothetical protein
GL50803_28514	gb|CH991763:517281-517557	532	461	300	987	1843	69.0682	91.2245	69.6888	152.413	235.319	hypothetical protein
GL50803_13886	gb|CH991767:1284794-1286555	367	307	200	330	384	7.2483	9.5714	6.73239	8.09379	7.42756	hypothetical protein
GL50803_16667	gb|CH991779:230762-233480	11857	11803	12640	9558	15564	111.229	146.822	156.406	105.729	169.124	Acyl-CoA synthetase
GL50803_3896	gb|CH991761:203027-203252	6329	5695	5418	3521	1741	1511.06	1994.07	2253.79	1031.8	373.435	Sec61-gamma
GL50803_16124	gb|CH991768:472135-473923	5269	4766	4622	3164	1549	107.074	141.14	149.635	76.5657	28.6826	TCP-1 chaperonin subunit eta
GL50803_15547	gb|CH991762:418705-420625	1783	1599	741	1207	4086	33.8491	44.6183	22.1309	27.3926	68.8112	Hypothetical protein
GL50803_16158	gb|CH991767:1063048-1066459	1051	1130	565	488	2962	5.6594	7.45955	3.92552	3.09568	19.7608	VSP putative
GL50803_14192	gb|CH991779:1136036-1137068	872	807	168	338	192	43.9865	57.9683	14.2616	20.3712	8.93082	hypothetical protein
GL50803_4150	gb|CH991779:932761-933499	845	754	384	842	3920	39.5821	52.1607	31.1834	45.5374	128.764	Hypothetical protein
GL50803_7296	gb|CH991814:274805-275363	1043	931	635	718	259	76.4816	100.745	84.1778	64.0585	18.0867	U2 small nuclear ribonucleoprotein A putative
GL50803_103058	gb|CH991798:54144-55395	1110	1012	1498	1715	107	28.7091	37.808	60.4585	52.1654	2.56706	Methyltransferase putative
GL50803_16001	gb|CH991767:1733750-1736781	692	627	277	611	264	14.1567	18.6315	9.25959	15.0358	4.97329	Glutamate-cysteine ligase
GL50803_14216	gb|CH991782:1178485-1180810	4200	3822	1917	2066	1222	64.8214	85.3103	46.0343	37.8286	17.2342	Kinase NEK
GL50803_2461	gb|CH991776:265897-267322	911	779	376	635	227	35.6417	46.867	25.7938	32.2621	7.92294	hypothetical protein
GL50803_122565	gb|CH991768:74724-74997	514	472	647	656	187	55.6945	73.2206	127.008	84.1877	20.1853	VSP
GL50803_14015	gb|CH991769:599350-601598	950	878	728	864	3153	92.6406	121.78	122.642	103.969	292.394	Hypothetical protein
GL50803_14993	gb|CH991767:637549-639184	12974	11698	19991	25175	15319	296.658	389.923	759.123	693.524	295.973	Pyrophosphate-fructose 6-phosphate 1-phosphotransferase alpha subunit
GL50803_16607	gb|CH991763:966006-967041	2708	2383	1689	1873	1245	94.2282	123.831	102.716	78.3115	40.5684	Hypothetical protein
GL50803_6690	gb|CH991817:36823-37643	985	614	912	580	1184	171.317	225.107	254.259	117.573	120.772	Hypothetical protein
GL50803_10943	gb|CH991801:74276-77338	2323	2335	983	2741	1508	25.0907	32.9559	13.2424	34.5467	18.0918	Hypothetical protein
GL50803_6458	gb|CH991779:60161-60581	1108	904	758	1415	3652	87.2482	114.562	111.124	141.873	303.328	hypothetical protein
GL50803_17164	gb|CH991769:704862-707778	1947	1974	2247	3159	2111	17.0663	22.3964	25.2354	32.5114	20.9565	Sec24-like
GL50803_101534	gb|CH991763:527433-528291	21151	19514	23142	13128	1201	972.928	1276.5	1683.36	698.134	47.6377	Kinase NEK
GL50803_94868	gb|CH991814:201474-202003	264	225	160	349	46	23.0112	30.1873	24.9863	39.8279	3.59671	hypothetical protein
GL50803_7203	gb|CH991768:641307-641925	1298	1121	1060	1473	4425	81.1579	106.455	124.969	115.139	245.504	Guanylate kinase
GL50803_112827	gb|CH991763:1394949-1395720	0	0	0	0	0	17.14	22.4805	19.8263	35.2113	8.886	Hypothetical protein
GL50803_9508	gb|CH991763:114454-117973	1481	1475	1235	1230	1185	10.4573	13.7154	11.5036	10.24	9.54334	Metalloprotease insulinase family
GL50803_38394	gb|CH991782:882282-885691	909	812	515	955	1941	16.4919	21.6279	14.4674	20.5324	33.0454	Protein 21,1
GL50803_17121	gb|CH991779:11945-13979	29818	26667	53833	22176	34177	504.623	661.594	1451.85	445.521	540.174	Bip
GL50803_9349	gb|CH991767:513957-514551	3490	3192	2757	2036	476	255.195	334.52	352.339	177.593	30.9298	Hypothetical protein similar to AMMECR1
GL50803_32041	gb|CH991768:335879-336407	171	142	110	270	1153	20.8865	27.3715	28.361	39.0912	105.202	hypothetical protein
GL50803_23015	gb|CH991763:1005574-1007173	2893	2578	2793	5723	9139	64.626	84.673	101.083	152.554	176.8	Serine palmitoyltransferase 1
GL50803_8135	gb|CH991767:1629115-1629670	1130	991	608	566	568	76.9796	100.853	73.2013	47.592	36.1585	Hypothetical protein
GL50803_13350	gb|CH991763:1371260-1374757	14581	12895	8804	6646	3395	440.118	576.584	442.872	242.062	92.1318	Alcohol dehydrogenase lateral transfer candidate
GL50803_21053	gb|CH991767:709293-711357	1162	1034	775	1225	573	18.9821	24.8502	20.4667	24.1911	8.42237	Hypothetical protein
GL50803_21423	gb|CH991767:236939-240338	4828	4825	5172	6176	3683	35.314	46.2278	48.9721	52.7563	31.0452	Beta adaptin
GL50803_16950	gb|CH991768:1069350-1070541	309	274	148	778	114	10.0598	13.1635	8.39716	30.7781	3.347	Hypothetical protein
GL50803_10271	gb|CH991762:117893-118064	105	85	37	61	72	17.9462	23.4788	12.3469	12.5179	11.8433	Hypothetical protein
GL50803_29256	gb|CH991761:257876-258176	305	300	304	374	159	28.5633	37.3635	48.9783	39.4123	13.2316	Dynein heavy chain like
GL50803_28126	gb|CH991767:426742-427175	0	0	0	0	0	21.3266	27.897	13.8114	14.1028	2.8158	Hypothetical protein
GL50803_6184	gb|CH991782:66119-67187	10794	9733	10808	10206	1560	367.057	480.126	630.541	414.114	48.1768	Branched-chain amino acid aminotransferase lateral transfer candidate
GL50803_221689	gb|CH991767:1739044-1742590	1135	1143	619	1552	209	8.51793	11.1414	5.83162	13.5606	1.73768	ABC transporter putative
GL50803_16472	gb|CH991768:677031-678309	1781	1584	1695	2375	399	46.067	60.2305	69.6466	74.9023	9.88003	VSP
GL50803_1597	gb|CH991769:927963-929691	677	615	315	529	3071	13.8321	18.0835	9.8872	12.9815	58.5468	hypothetical protein
GL50803_17089	gb|CH991767:1037752-1039276	1401	1229	1120	1028	828	33.2189	43.4198	44.3881	29.4843	17.5984	Hypothetical protein
GL50803_11885	gb|CH991782:695267-696701	3903	3517	2616	4655	24743	89.9112	117.515	98.3129	130.23	529.595	Phosphatase 1 regulatory subunit putative
GL50803_8361	gb|CH991801:28597-30148	1159	1041	795	685	603	25.9353	33.8887	27.4176	18.3499	11.9218	SOF1 protein
GL50803_9788	gb|CH991814:487554-488850	1212	1085	711	619	305	33.3596	43.5844	32.7093	20.4376	7.43173	Hypothetical protein
GL50803_6837	gb|CH991779:1274289-1274418	390	287	190	171	42	40.4287	52.8142	49.2022	21.1498	4.93551	Hypothetical protein
GL50803_137754	gb|CH991771:5508-8361	2645	2608	1463	1776	1585	24.9407	32.5725	18.4546	19.8299	16.7524	Hypothetical protein
GL50803_27724	gb|CH991778:19538-19817	6	4	2	8	11	2.82236	3.6818	5.20173	9.37784	1.47006	Hypothetical protein
GL50803_137690	gb|CH991767:1583568-1584360	291	245	325	275	192	11.7899	15.3718	22.2265	14.0477	7.90349	Hypothetical protein
GL50803_12820	gb|CH991763:924186-924744	564	495	195	346	298	44.6585	58.1823	27.6141	33.693	22.9623	ABC transporter family protein
GL50803_16623	gb|CH991767:1607960-1608467	766	659	322	1961	746	60.7033	79.0649	45.6962	183.055	56.3233	Hypothetical protein
GL50803_9353	gb|CH991767:517144-523218	4105	3611	2163	3021	4031	121.445	158.126	106.397	107.383	104.899	Hypothetical protein
GL50803_114233	gb|CH991768:543082-544272	95	82	51	104	34	3.5236	4.58746	3.07272	5.02015	1.07089	hypothetical protein
GL50803_101904	gb|CH991817:76003-77851	733	661	487	563	2792	14.9917	19.5149	15.4405	13.5594	53.959	Serine/Threonine protein phosphatase putative
GL50803_103916	gb|CH991763:1401378-1401924	58	47	128	146	82	4.82651	6.27327	19.1579	15.9421	6.44639	VSP putative
GL50803_14047	gb|CH991779:871903-873109	1173	1040	522	749	158	38.9972	50.6865	30.0556	30.4075	4.82608	Tenascin-X
GL50803_117618	gb|CH991767:1602146-1602461	47	29	27	130	456	3.54006	4.60063	4.55489	13.8638	39.4105	Hypothetical protein
GL50803_117311	gb|CH991769:98232-98382	90	38	22	110	1636	7.49815	9.74067	2.06044	2.95959	9.4154	Hypothetical protein
GL50803_20195	gb|CH991779:496847-497645	9655	8647	4700	2742	915	495.936	644.172	402.861	167.618	41.5832	5-methylthioadenosine nucleosidase S-adenosylhomocysteine nucleosidase
GL50803_8731	gb|CH991768:40598-41228	2644	2305	1004	2568	16775	144.294	187.409	94.6473	175.025	920.719	Zinc finger domain
GL50803_15284	gb|CH991779:718054-718873	1159	1039	594	727	344	61.7574	80.198	52.0831	45.457	15.9873	Hypothetical protein
GL50803_16842	gb|CH991763:1371260-1374757	5369	4829	4438	5905	2950	98.4567	127.855	128.204	129.205	49.4791	High cysteine membrane protein Group 2
GL50803_16670	gb|CH991779:221062-221356	1493	1337	799	2083	2397	204.035	264.896	184.568	318.951	290.898	Hypothetical protein
GL50803_17596	gb|CH991779:407614-410035	1663	1523	978	2578	19752	24.1161	31.2888	22.3872	46.4298	281.242	Hypothetical protein
GL50803_8229	gb|CH991762:60134-60350	91	69	48	97	52	14.5091	18.8214	13.2431	22.3123	8.36812	Hypothetical protein
GL50803_9262	gb|CH991814:245343-249120	2191	2148	1343	1841	480	15.0425	19.5043	12.0069	14.8109	3.64218	Hypothetical protein
GL50803_7696	gb|CH991768:312647-313298	1229	1096	714	1768	14340	69.5763	90.1879	69.6392	120.204	787.01	Hypothetical protein
GL50803_17014	gb|CH991767:406239-408084	1303	1174	464	644	707	25.482	33.0251	13.9271	14.6742	9.05309	Nuclear ATP/GTP-binding protein
GL50803_2548	gb|CH991767:388944-390444	4176	3610	2351	1968	2367	110.206	142.809	105.025	63.9836	57.4992	hypothetical protein
GL50803_36481	gb|CH991767:308222-308669	0	0	0	0	0	8.10037	10.496	0	35.6968	0	Hypothetical protein
GL50803_31340	gb|CH991782:1056436-1061728	1822	1621	1097	3605	5593	33.528	43.442	32.7383	79.8956	95.7535	Hypothetical protein
GL50803_9088	gb|CH991763:646492-647053	7996	7208	7559	7345	1351	549.178	711.426	893.908	612.344	83.9003	4-methyl-5-thiazole monophosphate biosynthesis enzyme
GL50803_19223	gb|CH991779:948881-949208	84	78	56	54	23	10.2611	13.2837	12.6218	8.32793	2.02425	Hypothetical protein
GL50803_4355	gb|CH991767:968284-969206	775	675	436	577	338	112.037	144.989	104.746	105.647	45.218	Nif3-related protein
GL50803_16357	gb|CH991768:1131873-1133453	41	34	20	112	125	4.97612	6.4397	4.73822	14.5786	11.7088	Hypothetical protein
GL50803_14046	gb|CH991779:869237-871859	0	0	0	0	0	92.0204	118.994	105.33	74.9511	7.67486	Hypothetical protein
GL50803_104063	gb|CH991763:687325-687691	97	90	77	126	100	9.72064	12.5645	11.1949	13.933	8.93555	Hypothetical protein
GL50803_15166	gb|CH991779:157749-158448	1200	1051	794	1035	931	72.561	93.7845	85.4014	77.6483	52.7466	hypothetical protein
GL50803_17396	gb|CH991763:816652-819034	2229	1922	838	1207	4552	34.125	44.0978	20.8845	21.9737	62.3866	Hypothetical protein
GL50803_3331	gb|CH991763:846742-847738	48302	42864	38196	53942	12030	1826.47	2358.64	2442.63	2439.14	412.511	Malate dehydrogenase
GL50803_16923	gb|CH991767:942919-945028	667	560	311	516	894	11.5135	14.865	8.93435	11.0119	14.6517	Hypothetical protein
GL50803_16732	gb|CH991768:1015067-1015856	946	852	470	424	165	46.2034	59.6516	42.4989	25.5674	7.96756	hypothetical protein
GL50803_13941	gb|CH991767:1518162-1519957	1476	1295	698	1279	2127	60.0272	77.4935	50.7324	61.7933	79.4848	Histidinol-phosphatase putative
GL50803_10850	gb|CH991762:302859-303246	3486	3139	2510	2266	796	364.025	469.912	448.067	279.972	78.9819	Hypothetical protein
GL50803_16544	gb|CH991771:180177-201661	4192	3917	1918	3211	10826	6.13545	7.91957	4.08124	5.67442	18.0109	Hypothetical protein
GL50803_12215	gb|CH991793:86537-88818	944	823	447	374	96	52.7846	68.1285	43.8825	25.6272	4.97876	S-adenosylmethionine-dependent methyltransferase putative
GL50803_102180	gb|CH991767:337092-339490	651	568	812	822	358	36.6897	47.3358	80.0366	57.8969	19.5848	High cysteine protein
GL50803_101330	gb|CH991779:1033365-1036087	701	595	290	604	722	23.6847	30.5559	17.4313	25.3393	22.4093	Hypothetical protein
GL50803_14408	gb|CH991782:1111998-1113201	1315	1181	544	1040	1471	42.8291	55.2414	29.4239	39.4666	43.5214	Hypothetical protein
GL50803_4156	gb|CH991779:927279-927681	5422	4700	2996	3192	742	433.137	558.456	431.037	319.052	55.2093	HIT family protein
GL50803_6929	gb|CH991782:895019-900389	451	388	113	192	293	52.2693	67.3741	22.7922	28.335	31.8632	hypothetical protein
GL50803_17366	gb|CH991793:131217-132935	3297	2891	1532	1015	435	181.801	234.298	145.556	66.6479	20.8672	Pyridoxamine 5-phosphate oxidase putative
GL50803_33592	gb|CH991779:549886-552304	3574	3213	2773	3604	1778	53.801	69.3323	64.0572	64.3211	24.2695	Hypothetical protein
GL50803_8152	gb|CH991768:944192-945938	3115	2773	2124	4533	21574	62.1706	80.0931	65.5054	107.442	399.84	Kinase NEK
GL50803_101307	gb|CH991779:947947-948877	372	359	767	1147	127	12.8685	16.5553	38.0682	44.6169	3.85105	Kinase NEK
GL50803_4245	gb|CH991763:855432-856800	3671	3117	1414	3058	629	100.683	129.499	66.6718	103.723	15.8308	hypothetical protein
GL50803_28831	gb|CH991782:1024205-1025609	477	420	200	537	1891	13.0931	16.8374	9.10122	17.9204	46.1934	Pseudouridylate synthase 1
GL50803_35890	gb|CH991768:926771-928091	0	0	0	0	0	8.2502	10.6095	8.87231	17.5103	16.6689	Hypothetical protein
GL50803_114888	gb|CH991771:40428-40791	123	130	125	147	125	12.0708	15.5209	20.1423	15.1972	9.5357	High cysteine protein
GL50803_7664	gb|CH991763:747895-748855	10210	8875	4067	4701	20538	388.737	499.674	269.133	218.04	726.792	Hypothetical protein
GL50803_19401	gb|CH991769:182109-182451	3369	2971	1644	1709	419	294.198	378.154	244.225	177.894	34.6306	Hypothetical protein
GL50803_36482	gb|CH991767:308222-308669	0	2	0	1	0	1.37351	1.76536	0	2.93171	0	Hypothetical protein
GL50803_15495	gb|CH991763:484699-487315	8917	8604	4594	4272	1160	87.14	111.868	58.3483	49.2672	13.1761	Hypothetical protein
GL50803_32879	gb|CH991814:358336-362500	2149	2027	1404	1895	2778	12.944	16.601	11.3259	13.6312	20.026	hypothetical protein
GL50803_9565	gb|CH991779:1003407-1007830	1556	1516	890	1106	563	14.8651	19.0637	11.0678	12.5391	6.2498	hypothetical protein
GL50803_12741	gb|CH991768:29012-29420	3627	3283	1788	8818	80158	328.993	421.823	270.35	1035.49	7332.64	Hypothetical protein
GL50803_17365	gb|CH991793:131217-132935	1938	1761	1108	649	326	111.482	142.922	103.786	41.6444	14.9405	Hypothetical protein
GL50803_4415	gb|CH991817:67143-69487	1067	913	466	2735	9602	26.3547	33.7596	19.4224	82.4425	218.591	Hypothetical protein
GL50803_17042	gb|CH991769:665244-668187	1689	1613	577	1170	518	14.2935	18.3051	6.33141	12.0399	4.91621	hypothetical protein
GL50803_8937	gb|CH991763:1209735-1210071	1115	944	709	1895	11603	135.583	173.48	161.771	285.747	1358.37	Hypothetical protein
GL50803_92246	gb|CH991763:1080418-1084519	1846	1785	1654	1892	1814	12.238	15.6478	14.5011	14.914	13.6975	Cation-transporting ATPase 2 putative
GL50803_8742	gb|CH991779:431147-433690	26037	22811	17451	9762	2073	1356.41	1734.32	1554.96	613.367	99.7954	Extracellular nuclease putative
GL50803_14675	gb|CH991768:1118279-1119740	1820	1546	861	3371	1775	50.1093	64.0647	41.0643	111.348	44.4901	hypothetical protein
GL50803_4368	gb|CH991782:974413-974947	739	654	278	317	157	59.4174	75.9621	40.2667	31.066	11.6396	Hypothetical protein
GL50803_25238	gb|CH991767:797585-799643	2743	2458	3882	6857	462	46.8012	59.8224	100.39	138.392	7.20714	High cysteine protein
GL50803_37093	gb|CH991768:1199637-1201664	1189	1062	1304	1804	389	22.2899	28.49	37.7102	40.4978	7.28469	VSP
GL50803_113954	gb|CH991767:902589-904822	1606	1434	1641	1639	403	29.6392	37.8713	45.6786	36.6623	6.86642	VSP
GL50803_12056	gb|CH991814:395270-396278	206	179	124	166	117	7.72577	9.8647	7.73873	7.24369	4.1959	hypothetical protein
GL50803_15948	gb|CH991767:1848783-1849815	682	604	303	527	181	25.6817	32.7888	19.5981	23.0898	6.09601	hypothetical protein
GL50803_86937	gb|CH991779:818133-818346	44	55	67	105	17	30.8718	39.4083	58.7861	146.132	22.7453	Hypothetical protein
GL50803_14004	gb|CH991762:384845-386483	2654	2295	1796	2177	5009	56.9266	72.6479	62.3944	55.4347	97.7611	Long-flagella protein kinase CMGC RCK
GL50803_91324	gb|CH991779:552362-561308	2998	2908	1344	3557	1013	9.21865	11.7638	5.11502	12.9565	3.43111	Hypothetical protein
GL50803_96370	gb|CH991767:922635-923404	37	26	20	38	3	4.62216	5.89748	4.98616	6.11863	0.393306	Reverse transcriptase/endonuclease putative
GL50803_37578	gb|CH991769:533197-533524	0	0	0	0	0	330.981	422.238	304.892	170.332	138.419	Hypothetical protein
GL50803_16709	gb|CH991769:100815-106653	1711	1658	1311	1818	4055	7.56197	9.63584	7.59817	9.46955	20.0918	WD-repeat membrane protein
GL50803_14833	gb|CH991782:149505-152638	91	86	29	1815	1642	3.18032	4.05228	1.95222	79.0661	55.1744	Hypothetical protein
GL50803_25035	gb|CH991763:545451-547278	3832	3357	1822	2069	1170	75.5644	96.2794	56.564	48.2092	20.1995	Protein tyrosine phosphatase
GL50803_101810	gb|CH991769:932368-936667	2454	2353	1074	2626	2226	15.4598	19.6846	8.99564	19.5218	15.8932	Phospholipid-transporting ATPase IIB putative
GL50803_91056	gb|CH991782:413325-414609	11084	9691	12206	21672	2192	322.266	410.207	575.193	746.597	53.9909	Aspartate aminotransferase cytoplasmic
GL50803_115787	gb|CH991767:463388-464129	102	88	72	122	37	4.49247	5.71736	5.07193	6.33511	1.59513	Protein 21,1
GL50803_25013	gb|CH991768:268449-268641	12380	10844	5249	2268	15383	2363.12	3006.17	1760.03	536.97	2666.03	High cysteine protein
GL50803_91252	gb|CH991779:323381-325196	874	759	405	658	352	18.7218	23.8051	13.8544	16.6357	6.64893	Nitric oxide synthase inducible
GL50803_21201	gb|CH991776:26338-27151	3299	2863	2199	1638	1399	155.386	197.527	173.887	90.3592	59.3744	Hypothetical protein
GL50803_14182	gb|CH991782:317304-317952	782	684	283	441	150	40.221	51.125	25.901	27.2894	6.67587	hypothetical protein
GL50803_22106	gb|CH991779:303694-304360	375	315	285	191	134	11.5828	14.7198	17.5786	9.23888	3.19745	hypothetical protein
GL50803_14986	gb|CH991779:995733-1003368	213	184	142	4277	9762	27.4158	34.8294	35.0906	715.086	1270.53	hypothetical protein
GL50803_101380	gb|CH991782:26230-26818	552	472	565	1042	3728	33.5818	42.6462	57.3568	75.012	260.192	VSP
GL50803_5374	gb|CH991779:774204-774924	3765	3297	2352	2003	2031	215.922	274.049	239.528	138.423	108.256	Tubulin specific chaperone B
GL50803_16067	gb|CH991769:256111-259401	4079	3559	2066	2442	2641	179.011	227.194	155.184	128.368	101.379	Hypothetical protein
GL50803_7233	gb|CH991767:1549557-1550856	1453	1248	912	791	552	38.4247	48.7482	38.9746	25.0787	11.7209	Hypothetical protein
GL50803_29682	gb|CH991782:697100-697508	164	142	55	291	434	12.6498	16.0476	7.57903	29.8657	32.5984	hypothetical protein
GL50803_10605	gb|CH991761:246061-247438	716	612	293	1000	239	17.7364	22.5	12.5778	30.7678	5.37831	Protein 21,1
GL50803_91187	gb|CH991779:1276138-1276777	1	0	0	0	0	48.2381	61.1936	143.183	80.4549	11.7949	Hypothetical protein
GL50803_10613	gb|CH991761:257116-257669	257	209	190	249	68	31.708	40.211	41.4148	42.9816	7.1364	Dynein-like protein
GL50803_14407	gb|CH991782:1116863-1121384	770	666	377	580	7273	24.8599	31.5239	20.205	22.4352	201.645	hypothetical protein
GL50803_137752	gb|CH991782:1125562-1128670	1669	1627	1855	2511	654	12.9315	16.3913	18.2272	22.8696	5.59704	VSP
GL50803_95162	gb|CH991761:290918-292637	29360	26251	49834	30763	6448	585.829	741.879	1476.96	716.621	116.133	Tenascin-like
GL50803_123348	gb|CH991767:443470-443779	147	109	95	104	5	12.9047	16.3409	18.1676	13.4559	0.155383	Hypothetical protein
GL50803_12162	gb|CH991767:459746-461372	5297	4535	3880	2613	3671	120.512	152.582	147.426	71.4492	74.8712	Phenylalanyl-tRNA synthetase alpha chain
GL50803_12147	gb|CH991782:258142-259078	3013	2586	1433	2200	2382	126.696	160.399	106.704	113.573	92.3245	hypothetical protein
GL50803_87058	gb|CH991763:1224162-1225647	23589	20225	14457	10217	37378	602.313	762.447	629.723	317.968	875.754	Vacuolar ATP synthase subunit C
GL50803_14401	gb|CH991762:277470-280230	1452	1381	534	869	5010	12.7004	16.0767	6.10314	9.12271	52.4121	Hypothetical protein
GL50803_17134	gb|CH991779:73580-76016	1193	1192	984	1459	10486	10.9212	13.8138	11.0702	15.0271	103.518	Hypothetical protein
GL50803_6752	gb|CH991782:894559-894973	5272	4756	3876	2582	1558	528.035	667.429	649.662	308.577	136.271	Hypothetical protein
GL50803_115464	gb|CH991769:286768-288716	637	538	360	567	404	17.3118	21.8734	16.4688	18.5007	10.026	hypothetical protein
GL50803_16323	gb|CH991767:1582929-1583453	43	39	41	27	69	6.40625	8.09333	12.2677	4.69785	8.43655	hypothetical protein
GL50803_9718	gb|CH991768:826419-827091	1367	1153	584	681	978	80.4721	101.613	62.0452	50.5311	57.4274	RAS-related
GL50803_10241	gb|CH991767:619401-620280	77	61	45	55	14	2.80531	3.5402	2.6904	2.46925	0.42692	Hypothetical protein
GL50803_5358	gb|CH991768:509337-510273	937	810	560	734	978	38.0558	48.0174	39.1411	35.5917	34.6572	Aurora kinase
GL50803_7710	gb|CH991782:838271-840455	1913	1691	739	1123	2150	32.0343	40.4193	19.0031	22.0439	32.5488	Protein 21,1
GL50803_3603	gb|CH991767:1133391-1133526	337	220	162	286	78	32.6113	41.135	23.2452	36.4654	7.91336	Hypothetical protein
GL50803_29595	gb|CH991771:260463-260751	1812	1469	1024	938	487	213.197	268.89	230.208	143.377	63.6393	hypothetical protein
GL50803_2007	gb|CH991768:1143839-1144610	4532	3847	1906	2077	1698	237.004	298.853	184.421	134.355	86.3272	Hypothetical protein
GL50803_35192	gb|CH991767:444146-445396	63	36	32	52	3	26.1446	32.964	34.9673	28.3776	7.04667	Hypothetical protein
GL50803_7831	gb|CH991769:479695-481021	300	252	155	188	122	8.83146	11.1342	7.66954	6.73839	3.28773	hypothetical protein
GL50803_137737	gb|CH991763:1046380-1047145	604	528	758	685	74	30.9279	38.9916	64.4411	37.1282	3.00407	Kinase NEK
GL50803_13561	gb|CH991762:407217-409254	125644	107992	96206	47030	6008	7562.9	9534.45	10339.4	3435.72	353.615	Translation elongation factor
GL50803_8820	gb|CH991776:222847-225946	3783	3569	2373	1912	1758	30.813	38.844	25.6533	18.6509	16.8961	Spindle pole protein putative
GL50803_4540	gb|CH991779:10638-11526	6091	5214	1227	1815	1535	277.5	349.755	88.009	95.0988	53.0417	Hypothetical protein
GL50803_16814	gb|CH991767:713203-713995	361	323	123	228	149	15.936	20.0752	7.25912	10.5136	4.93666	Hypothetical protein
GL50803_8454	gb|CH991782:405476-408813	935	798	397	408	918	26.7401	33.6837	18.9798	14.1288	23.8614	Hypothetical protein
GL50803_2860	gb|CH991763:1374798-1376449	4356	3728	2959	3728	4392	163.574	206.035	194.508	167.751	170.049	Hypothetical protein
GL50803_2906	gb|CH991776:239175-240909	540	484	246	416	529	10.6979	13.4703	7.29889	9.82742	9.4831	Hypothetical protein
GL50803_17217	gb|CH991779:593092-596839	2134	2014	1105	1734	294	15.6209	19.6588	10.7807	15.0221	2.34132	hypothetical protein
GL50803_20603	gb|CH991763:711544-712279	2834	2528	1350	796	1600	243.092	305.778	184.244	83.0586	137.939	Hypothetical protein
GL50803_15193	gb|CH991779:580360-583751	1337	1168	688	810	1921	63.4007	79.7276	53.1194	44.9299	82.0597	Hypothetical protein
GL50803_1742	gb|CH991779:72390-72540	83	49	107	108	497	19.8621	24.973	67.2971	33.2886	137.517	Hypothetical protein
GL50803_135947	gb|CH991763:272861-273029	353	258	272	464	579	24.5903	30.9029	38.391	46.8599	46.7975	Hypothetical protein
GL50803_7721	gb|CH991782:847483-850789	1917	1834	1356	2291	1622	14.1343	17.7623	12.8072	19.6272	12.9795	hypothetical protein
GL50803_13539	gb|CH991814:262363-262882	7256	6139	2245	3167	1837	508.106	638.5	283.888	271.971	126.431	Hypothetical protein
GL50803_29147	gb|CH991782:604315-605439	3842	3333	2278	1984	2088	378.17	475.203	396.257	240.852	201.87	Hypothetical protein
GL50803_4819	gb|CH991793:167606-170114	870	679	481	441	1007	22.203	27.8932	19.19	13.5184	18.6085	hypothetical protein
GL50803_13996	gb|CH991761:60688-61600	1571	1348	1002	1448	1108	71.6018	89.9164	77.1119	78.817	45.8655	Alpha-15 giardin
GL50803_29095	gb|CH991769:337779-343195	0	0	0	0	0	18.9098	23.7389	32.9806	19.2891	48.9584	Hypothetical protein
GL50803_137697	gb|CH991767:182816-184229	1180	1043	1473	2045	461	28.4347	35.6951	55.8767	58.0006	10.201	VSP
GL50803_11196	gb|CH991767:1463549-1465275	460	392	146	259	1090	32.2857	40.519	18.3605	22.5013	71.2852	Hypothetical protein
GL50803_15551	gb|CH991762:430448-430913	43075	36959	37857	20051	9526	3784.36	4749.04	5866.21	2165.31	788.609	Ribosomal protein S18
GL50803_14375	gb|CH991782:331748-333395	14472	12234	10471	8493	2441	331.743	416.242	407.006	235.579	50.5908	Asparaginyl-tRNA synthetase
GL50803_137705	gb|CH991768:389179-391368	2818	2378	1129	3747	11089	69.2787	86.9224	48.3404	112.437	255.995	Hypothetical protein
GL50803_17025	gb|CH991812:32677-34678	4254	3677	1986	2099	1175	78.9327	99.0212	59.8242	47.8934	19.4309	Nuclear ATP/GTP-binding protein
GL50803_31257	gb|CH991779:250561-251123	3	2	14	12	3	8.91638	11.1833	42.525	40.0276	11.1186	Hypothetical protein
GL50803_16380	gb|CH991779:990579-992211	19464	16692	13766	8580	2124	441.601	553.756	506.5	233.042	42.7263	Cathepsin L precursor
GL50803_15228	gb|CH991793:25188-25581	217049	181321	238384	257400	179914	20318	25477.1	41928.1	29891	16224.8	Ribosomal protein S15A
GL50803_15989	gb|CH991779:454488-455373	2632	2236	1322	1470	2371	117.727	147.597	103.039	79.7915	99.2617	hypothetical protein
GL50803_7474	gb|CH991768:471128-472109	2505	2147	765	788	304	91.6661	114.917	47.1708	33.6115	9.48415	DNA-directed RNA polymerase RPB3
GL50803_5456	gb|CH991769:774366-776680	2758	2356	1174	1417	1465	61.3578	76.8965	42.1517	37.7983	29.7881	Hypothetical protein
GL50803_8189	gb|CH991782:110819-112199	3219	2700	2173	2702	798	87.4881	109.604	100.712	89.327	18.6597	Ubiquitin carboxyl-terminal hydrolase 14
GL50803_115344	gb|CH991768:425224-426013	0	0	0	0	0	8.04624	10.078	11.4477	11.5891	0.435763	hypothetical protein
GL50803_16269	gb|CH991763:972916-974782	1096	935	569	838	873	21.5298	26.9595	17.7424	19.635	15.508	FAD synthetase
GL50803_7843	gb|CH991779:406180-406822	0	0	0	0	0	1365.99	1709.7	1245	738.901	1129.91	Hypothetical protein
GL50803_17584	gb|CH991779:318964-321886	3327	2834	1691	2676	1462	134.383	168.105	117.646	130.66	55.5793	Hypothetical protein
GL50803_8200	gb|CH991782:99621-100717	725	632	381	343	577	128.558	160.797	122.277	72.5021	86.3142	hypothetical protein
GL50803_9751	gb|CH991767:789803-790847	6157	5206	2795	2786	5962	227.565	284.541	177.469	125.525	201.734	Chaperone protein dnaJ
GL50803_7778	gb|CH991767:493541-494345	10994	9323	4896	5398	6909	550.627	687.744	418.695	326.149	326.015	Hypothetical protein
GL50803_221690	gb|CH991767:467694-467883	43	32	16	46	111	5.95184	7.43168	3.7114	8.82848	17.0916	Small nuclear ribonucleoprotein Sm D3 putative
GL50803_119598	gb|CH991769:636754-636961	277	269	195	647	114	50.7526	63.3563	60.2467	136.283	13.9941	Hypothetical protein
GL50803_113987	gb|CH991779:253676-256988	1306	1288	2075	1455	444	11.9106	14.868	22.0116	15.0582	4.64739	High cysteine membrane protein Group 3
GL50803_16353	gb|CH991768:1112762-1115030	2165	1867	2591	3438	2114	35.0355	43.7309	66.1975	66.1253	30.8906	Hypothetical protein
GL50803_90872	gb|CH991769:124595-125825	34087	28975	46176	52244	7820	1081.08	1349.38	2520.02	2000	231.407	Phosphoglycerate kinase
GL50803_9048	gb|CH991776:352005-353274	717	615	493	1291	373	19.5459	24.3836	21.6733	43.1313	9.67704	Hypothetical protein
GL50803_42657	gb|CH991767:1693940-1695857	943	803	1620	3721	614	16.4192	20.4777	43.7426	77.6299	10.0706	Kinase NEK
GL50803_9099	gb|CH991763:659701-660922	5695	4875	3492	6233	19227	206.402	257.406	215.793	266.58	630.377	Hypothetical protein
GL50803_101451	gb|CH991782:683212-683974	1762	1543	2733	4524	3316	96.9057	120.845	254.479	300.833	177.48	Hypothetical protein
GL50803_7306	gb|CH991814:114236-116098	1982	1694	1025	2139	1154	116.859	145.634	101.135	150.8	58.7063	Prenylated synaptobrevin/VAMP putative
GL50803_16841	gb|CH991763:1366203-1367919	1399	1199	384	494	463	33.1695	41.2941	13.9743	13.8131	9.58589	DinF protein
GL50803_16549	gb|CH991776:188826-190875	2879	2469	2831	3466	960	50.3521	62.6831	78.5322	70.891	15.0827	Uridine kinase
GL50803_r0016	gb|CH991763:4199-4633	346	307	757	1327	566	32.5878	40.5682	114.681	147.075	47.9918	28S ribosomal RNA
GL50803_5357	gb|CH991768:509220-509337	538	547	470	532	395	169.325	210.741	165.198	210.491	85.9662	Hypothetical protein
GL50803_15367	gb|CH991767:1472313-1473487	619	532	311	376	213	44.9603	55.941	38.0852	32.4895	13.9803	Hypothetical protein
GL50803_10676	gb|CH991763:617082-619227	490	419	227	1248	4536	8.07256	10.0404	6.02213	24.8143	71.0135	Hypothetical protein
GL50803_113282	gb|CH991761:167282-168608	2	1	3	2	0	0.201607	0.250658	0.120216	0.271096	0	Hypothetical protein
GL50803_16810	gb|CH991767:720959-723962	1146	986	644	1691	978	20.8333	25.8919	18.5617	37.0751	16.0188	DINP protein human muc B family
GL50803_114440	gb|CH991814:287487-288453	12549	10792	15983	12440	1569	504.424	626.862	1054.66	594.139	55.3661	Hypothetical protein
GL50803_8360	gb|CH991801:30423-31743	10348	8827	4889	4397	2678	308.336	383.168	233.181	153.712	69.2673	Acid sphingomyelinase-like phosphodiesterase 3b precursor
GL50803_5812	gb|CH991779:1108040-1109357	23470	20097	27941	41144	7912	669.991	832.443	1276.64	1419.15	206.566	VSP
GL50803_r0013	gb|CH991761:305353-305808	367	327	843	1431	605	32.8318	40.7922	118.467	151.394	49.5815	28S ribosomal RNA
GL50803_16910	gb|CH991767:52403-53979	1565	1336	926	1338	642	51.4057	63.8611	51.8335	53.9789	18.1513	Hypothetical protein
GL50803_4950	gb|CH991767:850261-851351	2601	2241	1277	1443	3941	264.519	328.55	234.015	179.204	357.707	Hypothetical protein
GL50803_8325	gb|CH991769:189974-190628	943	800	341	338	382	53.1557	66.0209	32.8123	21.9574	19.9095	Hypothetical protein
GL50803_12657	gb|CH991767:716252-716744	487	418	231	463	212	33.5676	41.6607	27.4413	39.5389	14.3176	Hypothetical protein
GL50803_100845	gb|CH991767:501745-503032	1471	1234	713	1699	888	43.838	54.3911	35.0417	61.8777	23.8171	Hypothetical protein
GL50803_15368	gb|CH991767:1473525-1475055	3479	2925	2514	2361	1795	84.4467	104.728	103.636	69.9266	39.5311	Katanin
GL50803_117287	gb|CH991768:722642-722774	361	225	256	498	700	41.1649	51.0312	78.3801	77.1408	101.982	hypothetical protein
GL50803_17125	gb|CH991779:30016-30796	119	103	42	99	205	6.30852	7.81881	3.71105	6.40031	10.3008	Hypothetical protein
GL50803_113281	gb|CH991761:167282-168608	0	0	0	0	0	0.421293	0.521736	0.245483	0.695743	0	Hypothetical protein
GL50803_17294	gb|CH991763:1157658-1158657	3161	2655	810	1052	837	127.742	158.171	56.5373	51.6676	31.9539	Degreening related gene dee76 protein
GL50803_17254	gb|CH991814:150778-152746	10674	9207	14180	19895	16668	203.122	251.379	419.638	448.102	284.383	Phosphomannomutase-2
GL50803_29429	gb|CH991764:131744-131867	658	600	360	627	2656	117.312	145.134	123.574	116.503	392.024	Hypothetical protein
GL50803_9327	gb|CH991767:917868-920070	1328	1208	2232	3722	1586	31.3821	38.8165	79.0014	111.694	16.2072	Kinase NEK
GL50803_117164	gb|CH991812:45222-45381	171	139	43	93	85	43.0942	53.293	23.0229	28.8802	19.1248	Hypothetical protein
GL50803_135999	gb|CH991778:30185-30368	336	284	321	260	182	86.4989	106.946	154.864	80.2277	51.3445	Copine
GL50803_15525	gb|CH991782:661451-661877	2432	2038	1596	2886	3286	210.386	260.112	261.79	308.173	247.4	hypothetical protein
GL50803_16512	gb|CH991779:909033-911331	2576	2156	1754	2705	527	39.9076	49.3049	44.1405	50.6487	7.75972	DNA repair helicase TFIIH P90
GL50803_13156	gb|CH991767:109382-110669	2158	1764	731	885	2005	61.7196	76.2521	35.7665	31.3122	54.7939	Eukaryotic initiation factor 4A
GL50803_27887	gb|CH991763:671091-671304	1943	1566	814	997	15931	240.718	297.389	168.146	170.454	2131.87	Hypothetical protein
GL50803_2419	gb|CH991767:863795-864449	1831	1579	1270	1757	474	119.744	147.933	145.464	135.076	27.1311	Hypothetical protein
GL50803_17540	gb|CH991768:185525-186935	1130	916	891	949	509	26.8103	33.1205	38.0706	28.8327	12.3431	ARID1 AT-rich interaction domain
GL50803_4416	gb|CH991817:67143-69487	840	725	393	1521	5118	42.673	52.6834	35.6206	95.7365	258.501	hypothetical protein
GL50803_15847	gb|CH991776:399001-399772	7295	6028	3965	6023	3902	356.314	439.838	363.807	361.756	185.738	Hypothetical protein
GL50803_15022	gb|CH991768:809432-810800	2235	1906	1004	1023	1033	60.6733	74.8862	44.817	33.2426	23.5666	Hypothetical protein
GL50803_32297	gb|CH991763:735422-738621	591	495	284	356	641	59.8614	73.8778	54.3453	49.3446	57.8202	Small nuclear ribonucleoprotein Sm D2 putative
GL50803_118980	gb|CH991782:356929-357322	0	0	0	0	0	6.93681	8.55852	8.24588	5.13156	31.938	hypothetical protein
GL50803_14254	gb|CH991793:52513-54928	3479	3006	2115	2094	823	52.2848	64.4929	48.8235	37.1156	10.9248	Protein 21,1
GL50803_104031	gb|CH991776:207498-209760	3528	2962	3702	3585	1351	54.4224	67.1227	91.922	66.7656	19.4252	Glycogen synthase putative
GL50803_8245	gb|CH991762:67731-68532	7207	6127	75670	251572	11190	292.355	360.575	5471.61	13113.7	414.449	Glucosamine-6-phosphate deaminase
GL50803_17353	gb|CH991793:181762-188393	264	242	331	440	110	8.62635	10.6392	16.7139	16.7414	3.36933	G beta-like protein GBL
GL50803_26589	gb|CH991782:279446-280958	768	631	270	441	988	31.4462	38.7805	20.1885	22.6727	38.9804	hypothetical protein
GL50803_17417	gb|CH991779:1341652-1343740	2135	1819	1607	1738	489	35.8035	44.142	42.4513	34.481	7.37474	Kinase CMGC DYRK
GL50803_6304	gb|CH991782:520460-521885	6672	5585	7250	7923	4278	158.122	194.902	275.247	222.725	90.9381	Fe-hydrogenase-1
GL50803_17153	gb|CH991761:59720-60644	85682	73132	91690	38817	5614	3631.92	4475.85	6462.34	1955.63	213.756	Alpha-11 giardin
GL50803_31503	gb|CH991768:1199637-1201664	11	6	2	7	2	7.64557	9.4219	15.6177	10.14	4.63381	Hypothetical protein
GL50803_6170	gb|CH991767:408680-409589	4140	3490	3367	3351	6093	158.366	195.158	210.616	151.765	207.673	Coatomer delta subunit
GL50803_7608	gb|CH991779:629134-632767	640	600	443	716	367	4.67854	5.75943	4.25858	6.12202	3.13578	hypothetical protein
GL50803_10051	gb|CH991767:41588-46999	1020	868	667	1878	786	22.4011	27.5762	22.6666	48.5326	14.8748	hypothetical protein
GL50803_2082	gb|CH991767:151977-152838	458	387	222	296	319	20.7314	25.5154	16.8743	15.6533	13.016	Kinase NEK
GL50803_136002	gb|CH991767:901494-901881	559	487	704	930	211	39.7198	48.8828	86.0899	77.5448	14.4454	VSP
GL50803_8157	gb|CH991768:948874-949480	1804	1495	1540	1705	1739	109.74	135.039	170.305	129.977	103.018	RNA polymerase II subunit Rpb5b
GL50803_22439	gb|CH991769:925803-927552	533	451	346	1911	13598	8.5015	10.4585	9.54136	42.378	252.024	Hypothetical protein
GL50803_14998	gb|CH991763:1072233-1075045	1177	974	781	715	202	33.0939	40.7112	36.7002	24.1501	5.11722	hypothetical protein
GL50803_19364	gb|CH991768:680536-680893	487	411	235	236	2424	67.5028	83.015	58.3456	38.4067	316.537	hypothetical protein
GL50803_99071	gb|CH991761:257116-257669	159	166	96	144	64	30.4788	37.4733	35.5938	39.4993	4.92648	Hypothetical protein
GL50803_15889	gb|CH991767:1864836-1865937	295	240	155	163	103	10.952	13.4528	10.2314	7.20492	3.32897	UDP-N-acetylglucosamine-dolichyl-phosphateN-acetylglucosaminephosphotransferase
GL50803_4149	gb|CH991779:933597-934920	6622	5576	3952	6311	33143	193.873	237.981	192.409	219.903	866.62	Hypothetical protein
GL50803_16507	gb|CH991814:32452-35080	7149	6532	5596	4492	1796	70.2197	86.1373	74.2283	52.4964	19.6296	Hypothetical protein
GL50803_111732	gb|CH991767:834691-836818	1423	1271	1951	2870	304	23.0845	28.3143	44.2883	52.8067	4.34742	VSP
GL50803_24636	gb|CH991782:977894-978860	1168	995	1218	868	63	46.1081	56.5352	76.5596	39.8196	1.6948	Replication factor C subunit 3
GL50803_42780	gb|CH991764:120979-121714	1669	1404	826	1307	2188	96.059	117.737	86.445	87.4967	118.074	Hypothetical protein
GL50803_10843	gb|CH991762:312060-313629	8271	6958	8189	5137	1850	204.643	250.694	330.346	151.484	38.0622	Thymus-specific serine protease precursor
GL50803_11356	gb|CH991814:319329-319878	345	303	229	508	430	33.7317	41.3119	40.5687	55.322	36.3447	hypothetical protein
GL50803_2483	gb|CH991762:16338-17868	1489	1245	1395	1011	735	34.4761	42.215	52.8039	28.186	15.821	Kinase NEK
GL50803_5871	gb|CH991779:873249-874356	1552	1302	428	383	124	53.8281	65.8922	24.5244	15.5338	3.59169	Developmentally regulated GTP-binding protein 1
GL50803_6430	gb|CH991776:244367-245114	89587	75600	99938	83383	40944	4372.42	5351.56	8557.87	4899.08	1929.92	14-3-3 protein
GL50803_32801	gb|CH991762:326745-327390	173	151	44	297	746	11.5721	14.1596	5.43604	24.2383	46.1807	hypothetical protein
GL50803_27852	gb|CH991776:248937-249081	1215	979	897	550	1788	464.52	568.17	625.095	265.739	644.053	Hypothetical protein
GL50803_7760	gb|CH991767:828976-829285	5423	4522	4215	5282	2520	802.79	981.897	1108.45	969.715	357.062	Sentrin
GL50803_16653	gb|CH991767:728949-731922	6720	6478	7737	8176	1028	56.4331	69.0186	78.9231	77.9416	9.10776	Hypothetical protein
GL50803_112550	gb|CH991768:391407-393203	4080	3351	1190	4237	12561	90.6896	110.91	43.4428	118.191	312.234	hypothetical protein
GL50803_21924	gb|CH991814:285230-287246	1984	1642	3393	5701	1284	33.8628	41.3845	94.2916	119.895	20.9149	Kinase NEK
GL50803_41619	gb|CH991763:547370-554636	2833	2598	2767	5767	4685	9.32975	11.4007	12.055	22.469	18.6164	Hypothetical protein
GL50803_10755	gb|CH991779:692153-692822	3822	3152	2773	5558	21969	223.79	273.433	288.126	391.07	1182.54	Splicing factor 3A subunit 2
GL50803_17395	gb|CH991763:814603-815497	46282	39215	61582	58380	17428	1958.53	2392.83	4274.58	2903.48	668.544	Ribosomal protein L5
GL50803_29796	gb|CH991793:103016-104111	3969	3283	1830	2543	2363	121.467	148.37	93.5906	92.3167	66.4948	Hypothetical protein
GL50803_17538	gb|CH991768:206333-208628	1844	1548	1017	1027	4854	27.3428	33.3965	23.7296	18.09	66.8042	Phosphoprotein phosphatase 2A regulatory subunit
GL50803_14713	gb|CH991782:404309-405473	3040	2541	1848	2767	674	102.853	125.577	106.079	113.387	21.3003	IFT complex B
GL50803_118602	gb|CH991768:469323-470112	55	45	44	65	5	10.2508	12.5139	12.4171	13.8996	0.563337	hypothetical protein
GL50803_7566	gb|CH991763:446500-447346	1696	1405	1441	3253	7303	73.9683	90.2952	104.948	172.026	300.369	Hypothetical protein
GL50803_14345	gb|CH991769:673312-677659	2012	1825	1361	1781	701	10.8029	13.1847	9.87671	11.5027	4.52197	Coiled-coil protein
GL50803_16929	gb|CH991769:332500-334072	7594	6284	4718	5270	1946	184.901	225.64	194.412	155.779	42.1596	Hypothetical protein
GL50803_27696	gb|CH991779:203704-204470	1961	1629	1334	946	624	218.262	266.31	264.268	127.492	65.4436	Hypothetical protein
GL50803_31657	gb|CH991779:1043355-1045397	34	8	13	15	6	7.92617	9.67057	22.4274	13.3041	4.92972	Hypothetical protein
GL50803_37004	gb|CH991779:982566-983706	0	0	0	0	0	11.3998	13.9066	31.8831	17.5157	3.22209	hypothetical protein
GL50803_14842	gb|CH991776:336985-337936	2364	1963	1002	967	2611	95.1742	116.076	71.1985	48.1709	96.6129	Dimethyladenosine transferase
GL50803_20666	gb|CH991779:1332558-1334064	547	411	388	342	162	54.5993	66.5798	72.628	50.5128	15.8879	hypothetical protein
GL50803_15867	gb|CH991776:47950-49756	1124	938	380	546	1145	22.502	27.4355	12.2492	13.0328	21.1773	GTP-binding protein
GL50803_113093	gb|CH991779:1165673-1167629	268	230	260	532	130	5.23244	6.37873	7.38656	11.6034	2.17642	VSP
GL50803_26129	gb|CH991767:874821-874983	507	447	290	272	1226	232.546	283.444	251.384	134.739	586.033	Hypothetical protein
GL50803_6436	gb|CH991782:984520-985213	7535	6230	3628	2108	2512	458.943	559.351	397.606	154.64	136.961	Guanine phosphoribosyltransferase
GL50803_5347	gb|CH991767:724279-725722	4469	3774	3910	4284	1402	111.944	136.427	156.599	126.946	30.8378	Myb 1-like protein
GL50803_16867	gb|CH991764:112308-114921	5798	5406	11204	16993	41503	50.3382	61.3124	121.889	171.164	414.576	AAA family ATPase
GL50803_9857	gb|CH991769:458921-461182	163	142	22	76	53	11.7034	14.2545	2.6636	6.65995	3.59515	hypothetical protein
GL50803_9145	gb|CH991767:276974-279083	245	206	114	238	70	4.41137	5.3726	3.28939	4.90719	1.14038	DNA helicase RecQ
GL50803_26917	gb|CH991768:358976-359639	266	218	92	1329	937	17.3708	21.1553	10.9967	99.7777	57.9903	hypothetical protein
GL50803_7611	gb|CH991779:626610-626823	345	301	222	199	497	58.7117	71.4941	64.551	38.8085	85.2967	Hypothetical protein
GL50803_8892	gb|CH991779:814642-817084	1384	1146	577	774	849	39.9579	48.651	28.1579	26.882	21.9848	Hypothetical protein
GL50803_11220	gb|CH991767:1497305-1498343	1891	1588	958	3993	3863	66.7573	81.2599	55.7328	163.839	117.708	Syntaxin 18
GL50803_6592	gb|CH991782:495665-496169	4106	3394	1385	2349	1571	334.064	406.597	198.261	234.077	108.482	Hypothetical protein
GL50803_24425	gb|CH991768:533893-535330	3401	2804	4184	5272	1153	96.5275	117.482	199.396	180.944	28.7362	Hypothetical protein
GL50803_24860	gb|CH991779:278738-280214	1667	1429	626	2428	21742	38.2142	46.5038	21.4922	69.855	478.637	Nonsense-mediated mRNA decay protein 3
GL50803_14521	gb|CH991782:845854-847259	0	0	0	0	0	1351.75	1644.92	3874.56	2257.28	599.144	Peroxiredoxin 1
GL50803_24126	gb|CH991779:1344872-1347257	2563	2165	1041	1542	637	38.2288	46.5177	24.8791	27.6128	8.89892	Hypothetical protein
GL50803_17568	gb|CH991764:48857-55096	11327	9315	10414	7492	7918	243.46	296.2	370.34	194.431	159.718	Protein 21,1
GL50803_17200	gb|CH991767:1484997-1486545	639	532	332	363	111	16.3629	19.8945	13.6059	10.5643	2.38404	Hypothetical protein
GL50803_15834	gb|CH991767:375902-376715	1261	1062	1263	606	156	61.9004	75.2541	103.249	35.3276	7.09267	Hypothetical protein
GL50803_21592	gb|CH991782:834372-835005	229	185	191	223	159	15.4183	18.7405	22.9629	19.0376	10.5434	hypothetical protein
GL50803_135869	gb|CH991761:241974-242457	358	300	146	201	223	23.5058	28.5699	16.3888	16.6011	13.5703	Hypothetical protein
GL50803_16891	gb|CH991763:895367-896153	7936	6591	5384	11239	13099	398.925	484.798	481.623	639.457	587.072	Protein C21orf2
GL50803_14636	gb|CH991769:417415-420491	1275	1186	836	678	652	12.8037	15.5562	10.5483	7.94491	7.62991	Protein 21,1
GL50803_3763	gb|CH991779:762409-762865	3730	3199	1646	1108	849	322.202	391.4	231.025	111.954	68.7581	Protein 21,4
GL50803_14485	gb|CH991763:445355-446474	1733	1453	1155	3594	9239	56.9217	69.1312	61.785	141.206	279.952	Protein 21,1
GL50803_3280	gb|CH991763:1343808-1345312	5	4	2	0	2	8.74124	10.6062	10.1115	16.3974	0	Hypothetical protein
GL50803_106320	gb|CH991779:1436089-1436761	177	156	270	269	531	8.78231	10.6529	22.01	15.8852	24.139	Zinc finger protein
GL50803_16969	gb|CH991763:555072-557823	7629	6556	4236	4108	5965	1135.5	1376.72	1083.46	729.128	975.808	RAN binding protein 1
GL50803_34334	gb|CH991769:126171-126429	209	166	221	283	366	20.4183	24.7542	39.6235	30.1016	44.7683	Hypothetical protein
GL50803_34141	gb|CH991814:38680-40066	8686	7162	4414	3090	1502	211.877	256.839	175.3	90.5834	31.5577	Nin one binding protein-like protein
GL50803_13800	gb|CH991767:1066519-1068506	680	579	358	617	729	15.1633	18.3808	12.6364	16.009	14.9279	hypothetical protein
GL50803_95064	gb|CH991782:226489-227698	4466	3745	3361	3098	895	152.275	184.447	194.695	125.164	27.4774	tRNA-ribosyltransferase putative
GL50803_102542	gb|CH991767:1747856-1750274	792	681	1165	3829	425	11.4075	13.8172	25.0908	65.0011	5.55534	Kinase NEK
GL50803_137679	gb|CH991767:471189-472296	2307	1946	1689	1564	362	77.3897	93.712	95.7748	62.4122	10.8723	Hypothetical protein
GL50803_6835	gb|CH991779:1275083-1276082	2574	2165	2193	1418	290	92.7289	112.261	128.131	58.4599	9.44789	Brix domain containing protein
GL50803_8101	gb|CH991769:416954-417080	359	281	159	205	226	55.36	67.0166	85.5959	42.4965	39.5751	Hypothetical protein
GL50803_113433	gb|CH991763:1171749-1173096	40	32	11	23	12	0.957797	1.15923	0.388688	0.61689	0.267077	Hypothetical protein
GL50803_4343	gb|CH991782:414627-416466	1761	1446	549	1018	2450	35.5531	43.0255	17.6095	24.9644	46.2185	Zinc finger domain
GL50803_7796	gb|CH991771:204744-205635	72067	60250	69273	77794	9230	3083.63	3731.47	4899.13	3816.9	350.286	Alpha-2 giardin
GL50803_2851	gb|CH991767:1703242-1704520	1747	1419	784	2136	3221	49.7867	60.2417	37.3511	73.9736	85.0411	Histone acetyltransferase MYST2
GL50803_114991	gb|CH991763:591476-595832	680	634	485	580	1324	4.06459	4.91722	3.69298	4.03134	8.91551	High cysteine membrane protein EGF-like
GL50803_100887	gb|CH991767:446300-447551	974	828	1204	1261	109	24.5651	29.7052	48.4257	37.1009	2.3984	Methyltransferase putative
GL50803_22291	gb|CH991814:79156-80575	12168	10116	15646	9894	2384	323.944	391.725	689.499	315.893	56.5274	Hypothetical protein
GL50803_14856	gb|CH991768:787962-789678	5646	4646	2820	3289	501	124.779	150.864	100.346	87.1148	10.1223	Signal recognition particle receptor
GL50803_3389	gb|CH991779:186447-186723	233	187	109	177	27	24.55	29.6722	21.2079	23.4558	2.05299	Hypothetical protein
GL50803_14578	gb|CH991817:56617-58255	1911	1550	1331	1808	1859	44.5711	53.863	51.871	51.3449	40.1657	Kinase
GL50803_15569	gb|CH991814:416694-417540	627	513	321	393	402	27.1559	32.7987	24.0149	21.6441	16.3789	Hypothetical protein
GL50803_16936	gb|CH991782:625142-629708	832	765	847	1205	1883	4.73886	5.72254	6.21445	8.05826	11.81	High cysteine membrane protein EGF-like
GL50803_9239	gb|CH991768:93490-94297	459	388	132	269	261	24.9024	30.0674	11.7491	17.1085	12.3834	Nif3-related protein
GL50803_3822	gb|CH991767:1852503-1854588	2409	2027	2704	5704	1391	41.2579	49.8083	73.5179	117.369	21.8032	Dipeptidyl-peptidase III
GL50803_41626	gb|CH991767:73792-74577	983	840	1138	1110	261	57.7268	69.6832	113.493	78.4495	18.3064	VSP
GL50803_17051	gb|CH991761:140946-146402	844	706	657	1135	495	13.9044	16.7835	16.6998	21.9582	7.55469	Protein 21,1
GL50803_12066	gb|CH991814:408271-409912	485	397	194	9418	2852	11.5314	13.9166	7.33642	279.61	61.7292	hypothetical protein
GL50803_87492	gb|CH991767:1854631-1855237	250	191	220	255	226	14.6878	17.7258	24.9874	18.4217	13.1545	hypothetical protein
GL50803_6624	gb|CH991768:414286-420886	2888	2605	1064	11913	60010	11.5367	13.9219	5.68567	55.9492	281.699	Kinase
GL50803_10950	gb|CH991801:80333-81824	808	698	330	295	377	19.7538	23.8373	13.2453	8.62718	8.02947	Protein 21,1
GL50803_11118	gb|CH991768:965353-966749	34909	28392	53992	41471	7566	1254.16	1513.09	3041.38	1783.75	246.321	Enolase
GL50803_89622	gb|CH991763:671478-672825	6923	5610	2417	2052	7867	180.945	218.288	109.472	65.9014	204.822	Mu adaptin
GL50803_10696	gb|CH991779:1244508-1244850	3650	3112	1497	1520	9912	405.403	488.93	307.915	221.455	1037.94	Hypothetical protein
GL50803_16076	gb|CH991776:313792-314398	11139	9320	19030	16593	5608	710.546	856.846	2113.73	1257.89	340.265	Peroxiredoxin 1
GL50803_20594	gb|CH991763:206041-207444	468	389	161	685	1120	17.3079	20.8697	10.6012	29.9214	37.7581	hypothetical protein
GL50803_113365	gb|CH991779:1140768-1146639	1269	1146	853	1326	943	6.33671	7.6365	5.70051	7.86893	5.25845	5-3 exoribonuclease 2
GL50803_35562	gb|CH991767:414544-419543	0	0	0	0	0	24.7183	29.7812	0	59.4288	0	Hypothetical protein
GL50803_17326	gb|CH991769:524340-526098	1774	1509	1093	1169	1691	40.9394	49.3187	39.313	31.6712	33.1101	Na driven multidrug efflux pump
GL50803_9808	gb|CH991768:1282661-1283891	12716	10497	16704	8312	4460	385.19	463.877	862.747	303.887	124.147	Chaperone protein DnaJ
GL50803_7556	gb|CH991767:1260462-1264304	4360	3597	2541	1981	2685	135.308	162.835	133.247	73.1127	76.4223	Lysosomal acid phosphatase precursor
GL50803_2527	gb|CH991767:720959-723962	507	413	345	831	436	19.7732	23.7953	23.8341	39.941	16.4735	Hypothetical protein
GL50803_12062	gb|CH991814:405259-406063	1109	911	809	1253	910	55.4922	66.7678	68.2596	74.589	40.5466	Hypothetical protein
GL50803_5135	gb|CH991767:660828-661296	117	76	96	181	302	18.8355	22.6548	26.2568	22.3126	133.234	Hypothetical protein
GL50803_113995	gb|CH991779:220610-221018	151	99	36	1331	1022	11.2365	13.5122	6.36504	154.299	91.0497	Hypothetical protein
GL50803_6615	gb|CH991767:575813-579914	837	695	335	523	1435	16.4687	19.8	10.1534	12.5706	27.9202	hypothetical protein
GL50803_3042	gb|CH991782:169504-175498	9113	7344	19827	50281	5999	218.554	262.749	792.715	1450.89	141.39	Hybrid cluster protein lateral transfer candidate
GL50803_14843	gb|CH991776:337965-339739	2965	2452	2509	1960	7737	59.7227	71.7786	77.1741	46.4904	148.488	Chaperone protein dnaJ
GL50803_16903	gb|CH991771:100286-102656	913	760	373	627	388	15.2735	18.3428	9.55556	12.4039	5.78892	hypothetical protein
GL50803_27088	gb|CH991767:1342197-1342854	22	20	35	78	21	1.28669	1.54514	3.38418	5.57981	1.4412	hypothetical protein
GL50803_32398	gb|CH991762:179749-181447	591	484	179	273	1360	13.0071	15.6187	6.16485	7.21478	27.1376	Protein phosphatase PP2A regulatory subunit B
GL50803_8621	gb|CH991785:23114-26636	4850	4387	3715	3295	14117	35.224	42.2894	35.8189	28.5965	120.182	Leucyl-tRNA synthetase
GL50803_25011	gb|CH991768:268803-271948	341	283	151	106	448	19.7386	23.6949	14.8639	17.3266	43.1775	Splicing factor 3B subunit putative
GL50803_115465	gb|CH991769:302961-304909	637	501	332	504	361	17.6174	21.1424	15.1155	16.6887	9.00661	hypothetical protein
GL50803_12094	gb|CH991814:443476-448486	623	546	203	555	1099	3.03282	3.63829	1.31755	3.22069	6.21883	Hypothetical protein
GL50803_11297	gb|CH991779:897616-899389	2148	1804	870	1144	319	46.4429	55.6873	28.6881	29.1129	6.02927	Hypothetical protein
GL50803_12093	gb|CH991814:441925-443422	3257	2671	1877	3224	14048	85.8041	102.881	80.7556	102.203	325.211	Hypothetical protein
GL50803_7018	gb|CH991769:939946-940972	6031	4910	2821	3846	2447	230.148	275.822	186.886	177.015	85.4042	Hypothetical protein
GL50803_r0010	gb|CH991798:61812-62321	397	337	881	1539	654	31.7584	38.0523	113.754	143.827	47.8594	28S ribosomal RNA
GL50803_15240	gb|CH991767:186137-187376	1464	1191	1285	1903	316	48.5769	58.1928	75.1181	77.2473	9.39013	Hypothetical protein
GL50803_17103	gb|CH991776:267328-268527	1131	920	643	951	191	42.0051	50.3165	42.0387	43.0518	6.45457	Orc1/CDC6
GL50803_5345	gb|CH991767:727313-728912	414	335	192	285	204	9.63101	11.5362	7.4027	8.13742	4.21842	DinF protein
GL50803_125103	gb|CH991779:1168906-1170832	0	0	0	0	0	2.70752	3.24185	8.93115	15.7039	0.340646	Hypothetical protein
GL50803_34442	gb|CH991767:890951-891227	599	500	847	1142	324	67.416	80.7204	181.469	158.76	37.8244	VSP putative
GL50803_15898	gb|CH991776:302927-304562	473	387	204	540	91	11.6201	13.9041	8.63148	16.0341	2.05054	hypothetical protein
GL50803_14133	gb|CH991782:64591-65383	1919	1577	2121	2579	998	90.8219	108.66	161.982	144.907	41.4386	Protein 21,1
GL50803_27703	gb|CH991763:242387-243502	0	0	0	0	0	3.02128	3.61451	3.00101	3.88488	0.986708	Hypothetical protein
GL50803_11305	gb|CH991779:892106-892718	1239	1025	789	501	111	80.3394	96.1071	86.5641	38.749	6.89901	Hypothetical protein
GL50803_98226	gb|CH991814:203614-205375	886	751	676	692	271	79.2635	94.7936	99.5694	75.1107	22.2472	hypothetical protein
GL50803_15479	gb|CH991768:119615-123510	1557	1142	876	936	314	85.0169	101.665	158.706	95.4995	17.4195	Kinase NEK
GL50803_16172	gb|CH991769:936685-937829	1333	1093	694	1147	1313	53.536	63.9765	46.8212	55.1084	49.0624	Actin related protein
GL50803_14045	gb|CH991779:867372-868338	5317	4246	2551	3229	5336	199.209	237.937	168.463	145.825	190.662	Hypothetical protein
GL50803_136001	gb|CH991825:510-897	532	460	699	924	205	53.1754	63.5107	122.158	115.077	20.9048	VSP
GL50803_15260	gb|CH991768:533416-533854	16628	13880	18887	11555	2998	1595.35	1905.24	3121.16	1332.24	266.307	Ribosomal protein S15
GL50803_15279	gb|CH991779:692917-696301	500	417	261	3447	19572	20.9263	24.9877	18.3769	167.026	722.221	Spo11 Type II DNA topoisomerase VI subunit A
GL50803_15820	gb|CH991769:931365-932355	1288	1047	1042	1772	6445	52.9827	63.2639	73.0031	87.9019	242.378	Rab geranylgeranyltransferase
GL50803_9336	gb|CH991767:505203-506079	2147	1770	1381	1833	3609	96.7003	115.452	104.693	98.0552	142.187	hypothetical protein
GL50803_15064	gb|CH991769:445105-447818	954	761	664	1107	5773	20.1801	24.0923	22.7207	27.6537	102.302	Kinase NEK
GL50803_13661	gb|CH991767:391750-392872	9257	7550	3659	4976	6701	335.326	400.158	214.995	210.735	218.355	Eukaryotic translation initiation factor 3 subunit 2
GL50803_12152	gb|CH991782:266908-267913	2526	2021	665	784	557	103.205	123.138	48.7791	39.8943	20.4246	Kinase NEK
GL50803_16078	gb|CH991776:315327-316518	2023	1636	1069	2265	483	73.0186	87.0842	66.9242	102.398	15.4783	Hypothetical protein
GL50803_2833	gb|CH991761:182462-183185	1359	1074	385	668	126	63.0299	75.1633	31.5606	37.1089	5.42936	Hypothetical protein
GL50803_6812	gb|CH991779:1291696-1292074	2177	1804	1286	864	1030	208.51	248.576	212.089	99.1069	91.6836	Hypothetical protein
GL50803_15106	gb|CH991767:29233-32795	11568	10544	7941	10015	6451	85.8432	102.331	74.958	87.5128	55.31	Importin beta-3 subunit
GL50803_12091	gb|CH991814:440246-440591	12609	10358	10843	6783	3937	1749.93	2085.78	2691.87	1147.33	502.503	Macrophage migration inhibitory factor
GL50803_11752	gb|CH991763:490772-492014	478	401	159	2869	1678	14.508	17.2919	8.35083	105.362	49.406	Hypothetical protein
GL50803_114044	gb|CH991779:728123-729698	257	223	260	234	36	4.70971	5.6108	6.62212	4.663	0.532669	Hypothetical protein
GL50803_16979	gb|CH991768:282091-282916	7812	6414	3543	4553	2449	319.731	380.897	244.851	224.087	91.3367	Rab32 putative
GL50803_13737	gb|CH991793:170470-172918	2082	1945	1106	1369	404	20.3855	24.2826	13.1322	15.6294	4.58459	Hypothetical protein
GL50803_16217	gb|CH991763:1024397-1025708	624	501	480	16928	480	18.9672	22.5875	23.8256	618.637	12.0465	UDP-N-acetylglucosamine pyrophosphorylase
GL50803_7512	gb|CH991769:380205-381421	1539	1223	2703	4750	3385	114.421	136.202	384.986	462.385	202.095	Protein tyrosine phosphatase-like protein
GL50803_16575	gb|CH991768:1269241-1274535	4064	3617	2862	2982	3119	31.9056	37.9691	28.3962	27.3731	28.7998	ABC transporter family protein
GL50803_15538	gb|CH991779:371215-372229	7531	6117	4072	5134	8838	291.5	346.874	270.319	237.621	318.443	Eukaryotic translation initiation factor 5
GL50803_28138	gb|CH991767:1546122-1546377	1110	891	538	606	297	114.7	136.455	85.2058	75.0701	27.9019	Protein 21,1
GL50803_11245	gb|CH991764:68674-69709	1404	1156	834	1712	2505	49.1285	58.4216	49.0471	70.0961	79.451	hypothetical protein
GL50803_16386	gb|CH991767:503039-504530	2965	2360	1418	4490	3501	76.2497	90.6133	62.0326	140.666	79.7722	Hypothetical protein
GL50803_10780	gb|CH991779:715704-718013	27252	21855	28199	15144	21539	2989.79	3551.2	5477.43	2071.34	2300.86	Ribosomal protein S27
GL50803_29267	gb|CH991782:421232-421352	195	126	136	162	90	14.471	17.1857	8.40685	12.1116	5.45105	Hypothetical protein
GL50803_22027	gb|CH991779:606686-608301	344	275	291	354	2830	12.2811	14.5846	18.4167	14.7477	84.2544	hypothetical protein
GL50803_17045	gb|CH991769:657125-661395	843	696	468	1183	1142	32.1786	38.204	30.1215	53.7426	41.0879	hypothetical protein
GL50803_18471	gb|CH991763:924802-928002	1656	1329	547	756	420	156.133	185.337	94.5723	91.1572	39.5928	Hypothetical protein
GL50803_91127	gb|CH991767:98464-99533	256	216	131	540	81	11.1843	13.2752	8.61966	26.3884	3.16772	Hypothetical protein
GL50803_5866	gb|CH991779:868526-869192	1185	927	594	807	1833	75.9571	90.1497	70.7033	64.0242	115.68	Hypothetical protein
GL50803_91295	gb|CH991779:520167-522477	1182	930	848	2179	2084	16.9507	20.115	19.5729	39.3628	29.0978	Hypothetical protein
GL50803_17407	gb|CH991763:434202-435141	3281	2590	1581	2492	4156	120.159	142.524	103.278	109.536	132.608	hypothetical protein
GL50803_8922	gb|CH991768:612825-613890	183	146	59	207	171	6.82259	8.09185	3.77319	8.82673	5.96855	Hypothetical protein
GL50803_88735	gb|CH991776:52542-54507	2086	1719	1844	1698	503	40.6882	48.2548	54.1014	39.2667	8.06318	Protein 21,1
GL50803_91476	gb|CH991761:140946-146402	2774	2509	1883	2974	2992	22.2271	26.3576	19.5139	28.127	27.3402	Hypothetical protein
GL50803_24485	gb|CH991769:269058-270204	5496	4477	2197	3471	14283	187.672	222.533	127.518	139.194	431.132	Hypothetical protein
GL50803_15252	gb|CH991761:255419-255956	9145	7259	5546	6028	17767	701.035	830.527	780.88	565.024	1285.79	Ubiquitin-conjugating enzyme E2-17 kDa 3
GL50803_32676	gb|CH991767:1552581-1556233	3874	3143	2666	8520	17400	67.8151	80.3313	74.8911	179.626	275.873	Hypothetical protein
GL50803_15487	gb|CH991763:765268-769164	3484	3131	2172	1693	829	30.1944	35.7553	24.3412	17.1715	8.24276	WD-40 repeat protein
GL50803_10562	gb|CH991769:496994-497552	1478	1278	1420	1631	812	84.5417	100.087	134.275	110.433	48.1693	VSP
GL50803_36562	gb|CH991793:181762-188393	0	0	0	0	0	8.82954	10.4523	22.5444	27.1284	1.39951	Hypothetical protein
GL50803_115386	gb|CH991769:288978-289113	166	163	78	87	56	17.9953	21.3015	8.54144	12.4643	4.2816	Hypothetical protein
GL50803_127182	gb|CH991769:465730-466280	25	17	17	14	7	9.62109	11.3868	12.9318	10.2988	1.89718	Hypothetical protein
GL50803_2572	gb|CH991761:214054-215359	1928	1543	577	1481	884	63.3124	74.9277	32.5637	58.2668	24.9344	hypothetical protein
GL50803_115343	gb|CH991768:469323-470112	0	0	0	0	0	8.66406	10.2498	11.0797	9.99785	0.60215	hypothetical protein
GL50803_14961	gb|CH991769:281881-283474	8189	6575	4655	4932	1459	198.604	234.81	188.064	144.728	31.5661	Vacuolar ATP synthase subunit H
GL50803_14498	gb|CH991779:625223-626435	2588	2092	1405	2708	9355	80.157	94.7534	74.1584	101.359	268.621	Tubulin tyrosine ligase
GL50803_16521	gb|CH991801:61482-62361	5870	4821	3614	2200	701	260.835	308.312	263.97	115.689	27.7708	Alpha-snap
GL50803_4554	gb|CH991768:431757-433611	813	644	345	1484	1887	15.1069	17.8523	10.3618	33.9199	34.4742	hypothetical protein
GL50803_15868	gb|CH991776:49779-51600	1125	922	501	729	830	21.677	25.6102	15.2272	17.088	14.3656	Mitogen-activated protein kinase kinase kinase 1
GL50803_14250	gb|CH991793:40111-42564	505	384	376	347	170	18.7853	22.1935	25.8024	16.013	6.23396	hypothetical protein
GL50803_7537	gb|CH991771:34150-35356	15424	12345	6416	6450	12493	498.068	588.211	348.998	250.782	367.093	Kinase CK1 Casein kinase
GL50803_15987	gb|CH991817:74872-75889	6097	4898	2373	3567	3521	239.633	282.972	161.004	164.892	119.108	Hypothetical protein
GL50803_7421	gb|CH991762:363916-364633	3573	2937	1550	2620	875	211.271	249.471	161.039	185.089	44.84	Casein kinase II beta chain
GL50803_5610	gb|CH991798:12114-13831	1516	1188	809	2256	1162	73.18	86.3999	67.2557	120.977	51.6269	Hypothetical protein
GL50803_16833	gb|CH991762:321226-323044	8446	6986	11099	11498	6382	176.326	208.159	352.237	282.972	117.471	Tenascin-like
GL50803_10303	gb|CH991779:153522-154722	1162	944	683	797	440	35.3068	41.6784	35.0709	29.2474	11.8849	Hypothetical protein
GL50803_113554	gb|CH991782:75367-76711	4930	3954	3915	4635	1288	124.87	147.395	159.756	140.806	29.6551	26S proteasome ATPase subunit S4 putative
GL50803_7870	gb|CH991779:971925-972351	50164	40771	55255	22673	23572	5289.92	6241.19	10108.2	2847.84	2185.95	Ribosomal protein L23A
GL50803_13852	gb|CH991771:222474-224340	794	637	289	1125	2935	14.9501	17.6316	8.26967	25.7842	50.9216	Kinase CAMK unique
GL50803_30984	gb|CH991779:1121355-1121799	19	14	17	34	1	2.05529	2.42368	3.60981	4.08255	0.321187	Hypothetical protein
GL50803_103001	gb|CH991767:843873-845721	1659	1404	2101	2901	304	30.8998	36.4381	54.8265	61.3074	4.72209	VSP
GL50803_17350	gb|CH991793:181762-188393	613	425	816	821	245	97.3072	114.725	244.954	179.805	26.053	Hypothetical protein
GL50803_115158	gb|CH991767:1274433-1275798	1661	1331	706	1199	552	47.2957	55.7587	32.9576	41.4278	13.4429	High cysteine protein
GL50803_16716	gb|CH991767:808332-810357	4507	3707	2256	2537	935	89.3989	105.35	68.8681	59.3515	16.6137	High cysteine membrane protein Group 5
GL50803_5710	gb|CH991769:598297-599239	824	662	395	403	212	34.0638	40.14	28.8723	20.4811	8.38596	Hypothetical protein
GL50803_28234	gb|CH991771:20680-21538	5509	4454	2122	2612	5514	282.306	332.638	184.288	159.504	244.27	Adenylate kinase
GL50803_17199	gb|CH991767:1487734-1489963	1557	1340	916	1063	751	22.6536	26.6914	19.6325	17.9814	8.59298	Sun/nucleolar protein family protein
GL50803_17304	gb|CH991763:1066215-1068567	6816	5548	5373	5342	3259	103.724	122.203	129.167	96.741	45.8804	Alpha adaptin
GL50803_16289	gb|CH991782:47129-49049	1211	974	322	717	3408	23.2297	27.3667	10.0975	16.2621	59.2314	hypothetical protein
GL50803_11436	gb|CH991768:703532-704327	11850	9664	6123	3649	1205	653.393	769.564	550.084	238.273	57.2683	Molybdopterin biosynthesis MoeB protein
GL50803_14095	gb|CH991763:242387-243502	5463	4365	4716	4972	595	253.477	298.376	368.174	277.277	23.9615	Replication factor C subunit 4
GL50803_33434	gb|CH991768:695447-696827	760	606	398	889	484	19.7091	23.1887	17.374	28.3615	11.7271	Hypothetical protein
GL50803_5857	gb|CH991779:168982-170062	378	298	138	1080	1153	13.8308	16.2716	8.98617	48.9087	40.527	Pantothenate kinase 4
GL50803_16376	gb|CH991776:19912-21944	15598	12540	11422	8034	2741	378.367	445.068	455.02	232.976	60.1888	ATP-dependent RNA helicase p47 putative
GL50803_6292	gb|CH991767:697890-698703	993	806	779	750	169	45.8323	53.9042	59.3029	39.9221	7.22809	hypothetical protein
GL50803_17536	gb|CH991768:208757-216569	1924	1530	1164	4756	9549	50.606	59.5132	51.7192	151.295	235.17	UsoAp
GL50803_7893	gb|CH991817:47994-48633	499	395	144	260	2420	33.4947	39.3886	15.9213	18.24	60.9862	Hypothetical protein
GL50803_19870	gb|CH991763:1391164-1392929	0	0	0	0	0	8.62217	10.1394	13.6459	15.5092	4.44993	Hypothetical protein
GL50803_9899	gb|CH991779:1079284-1080871	6381	5077	3287	11175	4405	157.364	185.002	134.524	327.701	95.0635	hypothetical protein
GL50803_7966	gb|CH991763:886432-888160	4753	3889	2005	2092	2479	96.0543	112.921	62.0076	49.6343	44.4109	hypothetical protein
GL50803_12240	gb|CH991793:113976-115645	838	644	571	789	296	20.4523	24.0294	23.5623	22.8508	7.96615	Kinase NEK
GL50803_40571	gb|CH991779:1173198-1177890	1674	1539	1979	3076	554	17.8803	21.0048	26.3657	38.4474	7.14531	VSP
GL50803_27521	gb|CH991771:82929-83304	21778	17858	9547	53284	129013	2502.62	2939.73	1839.37	7350.18	13918.1	Histone H2A
GL50803_12161	gb|CH991767:459075-459744	340	265	100	205	1207	19.869	23.3267	10.0422	14.0794	63.0013	hypothetical protein
GL50803_21943	gb|CH991814:347258-347720	6323	5010	3144	3914	5481	594.267	697.419	527.519	453.085	488.656	Hypothetical protein
GL50803_8821	gb|CH991776:222121-222811	10500	8540	4881	7305	2422	583.45	684.644	478.769	485.845	126.081	Hypothetical protein
GL50803_11742	gb|CH991763:500987-502658	1282	1040	488	597	353	29.2686	34.3402	17.7139	15.9827	7.20414	Transcription factor RRN3
GL50803_17172	gb|CH991769:737005-748129	1243	1106	432	971	5872	10.8854	12.7675	4.94701	10.0659	59.0008	Hypothetical protein
GL50803_6686	gb|CH991817:34151-35441	1903	1589	3156	2150	1410	44.4732	52.1519	111.772	58.1596	29.0965	Hypothetical protein
GL50803_21133	gb|CH991768:926771-928091	445	341	321	697	823	15.2891	17.9256	17.4677	29.1729	24.1486	hypothetical protein
GL50803_6530	gb|CH991767:747634-752868	1289	1026	763	1249	1232	21.5467	25.2501	20.4113	25.1196	19.3714	Protein 21,1
GL50803_2732	gb|CH991776:400121-400445	6563	5376	3592	3473	3565	709.635	831.5	673.651	441.997	348.332	Hypothetical protein
GL50803_94322	gb|CH991769:246059-249416	7230	6436	3326	4289	2656	49.2531	57.7089	29.3601	34.4839	20.4102	Spastin
GL50803_16824	gb|CH991814:501556-504028	6916	6280	9515	8581	2428	65.4374	76.6522	111.054	93.7288	26.6723	Kinase NEK
GL50803_34134	gb|CH991763:660972-662031	349	290	104	971	1151	12.5588	14.7086	6.26134	38.3014	39.3491	Ribonuclease H
GL50803_11099	gb|CH991768:991290-993951	1758	1564	857	1317	2093	17.2444	20.1868	10.5111	14.2048	23.0855	Protein 21,1
GL50803_16483	gb|CH991767:857632-858800	2542	2029	999	995	944	122.694	143.621	83.1856	58.0426	40.1069	Dephospho-CoA kinase
GL50803_89815	gb|CH991763:1127881-1128262	4	12	12	43	13	2.40313	2.81261	3.56001	7.64392	1.58067	Hypothetical protein
GL50803_13963	gb|CH991782:4863-6003	1050	811	221	300	397	34.5153	40.3897	12.9202	12.258	12.315	Kinase NEK-frag
GL50803_114218	gb|CH991769:3928-5404	1947	1549	1246	2578	1228	47.6783	55.7906	49.5527	79.3898	23.3498	Gamma tubulin
GL50803_4961	gb|CH991767:52403-53979	682	552	703	737	288	92.869	108.666	160.443	119.931	29.2695	hypothetical protein
GL50803_4883	gb|CH991769:71921-76301	1536	1351	1033	1395	1767	9.39339	10.991	8.30045	10.0578	12.1602	Hypothetical protein
GL50803_14845	gb|CH991776:351075-351936	496	396	863	3181	668	22.0228	25.7659	68.2776	169.52	28.1764	Hypothetical protein
GL50803_7413	gb|CH991762:372125-372578	2221	1733	1111	1001	796	208.266	243.652	196.402	118.085	68.2109	Hypothetical protein
GL50803_4248	gb|CH991763:853346-855378	5804	4608	2706	2918	1088	221.192	258.738	183.322	134.326	38.3339	tumor suppressor protein-like protein
GL50803_15343	gb|CH991768:968028-969312	507	396	233	1451	382	15.8579	18.5433	12.279	56.3588	10.5449	Hypothetical protein
GL50803_5873	gb|CH991779:875189-875618	223	194	57	80	88	20.9686	24.5158	8.22806	8.8619	7.61563	Hypothetical protein
GL50803_7797	gb|CH991771:205704-206613	1562	1235	1247	34211	641	61.891	72.359	84.8661	1670.56	24.8676	Alpha-5 giardin
GL50803_3287	gb|CH991768:661415-662651	2406	1943	1909	1729	151	77.5484	90.5971	105.179	67.0174	4.34986	Acetyl-CoA acetyltransferase
GL50803_16922	gb|CH991767:936986-939923	847	764	520	715	279	7.91678	9.24782	6.31545	7.84022	2.83703	hypothetical protein
GL50803_39528	gb|CH991817:48646-50419	0	0	0	0	0	16.8807	19.716	9.4355	13.2062	12.1879	Hypothetical protein
GL50803_12150	gb|CH991782:264056-265622	16953	13470	17593	13816	4327	388.971	454.163	662.903	379.413	87.7357	Alanine aminotransferase putative
GL50803_17446	gb|CH991767:267291-271652	858	675	368	458	1020	30.5578	35.6744	23.3265	19.8508	33.598	hypothetical protein
GL50803_9807	gb|CH991768:1283931-1288143	917	810	666	899	2937	5.76863	6.73392	5.26881	6.54485	21.1075	Hypothetical protein
GL50803_15125	gb|CH991779:1310927-1311704	1363	1107	18111	4071	11955	76.3582	89.133	1829.04	283.962	653.47	Hypothetical protein
GL50803_1643	gb|CH991769:147333-148437	1321	1056	441	5595	37071	45.4156	53.0034	25.754	245.791	1255.85	Hypothetical protein
GL50803_32916	gb|CH991791:657-1213	0	0	0	0	0	0.740635	0.864254	0.994609	0.668064	1.25512	VSP
GL50803_135916	gb|CH991779:639774-639969	70	45	31	69	531	7.89871	9.21657	5.98475	7.73482	61.932	hypothetical protein
GL50803_11955	gb|CH991779:378899-379172	6910	5783	3781	3812	10388	761.444	887.82	675.171	485.322	972.698	Hypothetical protein
GL50803_6583	gb|CH991762:95337-95619	2003	1804	965	1433	4894	311.34	362.936	232.432	244.317	710.723	Hypothetical protein
GL50803_4152	gb|CH991779:930339-930657	772	599	211	325	96	88.4141	103.054	38.5991	46.905	9.45885	Hypothetical protein
GL50803_27918	gb|CH991793:51227-51515	7605	6514	3507	3267	12735	967.474	1127.1	731.621	491.108	1525.23	Hypothetical protein
GL50803_8896	gb|CH991769:834364-835363	621	497	308	403	182	24.101	28.0775	20.2453	18.5485	6.37654	Hypothetical protein
GL50803_100959	gb|CH991779:1146653-1147625	1623	1319	1169	1924	840	66.3925	77.3009	79.3757	94.7937	31.0547	Hypothetical protein
GL50803_9483	gb|CH991769:279115-279457	895	724	494	494	850	120.121	139.853	115.682	79.0059	108.404	Hypothetical protein
GL50803_14400	gb|CH991762:284729-285770	1842	1487	1034	1886	6197	83.5407	97.2356	80.7643	101.332	257.697	hypothetical protein
GL50803_10675	gb|CH991763:614653-617023	3231	2575	1508	9134	3989	51.0509	59.4105	38.0769	175.258	57.9723	Hypothetical protein
GL50803_6517	gb|CH991763:663217-670992	90	45	46	73	83	20.9679	24.3994	33.6727	44.9449	37.662	hypothetical protein
GL50803_37526	gb|CH991769:573518-574547	0	0	0	0	0	23.0425	26.813	19.8986	19.8583	58.4997	Hypothetical protein
GL50803_34777	gb|CH991768:1232904-1235478	0	0	0	0	0	8.22322	9.56748	4.16114	30.7333	16.7295	High cysteine protein
GL50803_102322	gb|CH991785:8805-11511	1328	1209	994	4522	573	12.0735	14.0441	11.1192	46.5967	4.43891	Hypothetical protein
GL50803_137603	gb|CH991767:300586-302072	12196	9504	8687	5352	1456	343.26	399.211	393.845	180.673	33.544	TMP52
GL50803_27024	gb|CH991763:852700-853150	870	721	217	441	329	66.639	77.5006	26.1654	40.8252	23.5628	hypothetical protein
GL50803_15081	gb|CH991779:1060368-1062809	2253	1793	905	884	282	41.7446	48.5302	27.3217	19.6067	4.92459	Hypothetical protein
GL50803_13962	gb|CH991782:9961-11431	4596	3629	1614	1657	1474	129.865	150.949	76.628	56.3268	37.1313	Hydroxymethylglutaryl-CoA synthase
GL50803_8794	gb|CH991763:1025720-1026272	3192	2547	1637	8533	652	261.635	304.093	240.056	835.277	50.0918	Nucleolar GAR1-like protein putative
GL50803_112862	gb|CH991779:455378-457490	0	0	0	0	0	42.7977	49.7291	26.5762	22.1984	35.1949	Hypothetical protein
GL50803_117473	gb|CH991763:525636-526239	2084	1692	1214	1472	622	113.658	132.061	113.587	98.1212	34.0442	VSP
GL50803_16622	gb|CH991767:1606810-1607953	2689	2118	1363	24231	3278	96.6234	112.208	86.8086	1034.46	105.406	Hypothetical protein
GL50803_23620	gb|CH991779:565149-565278	116	257	140	67	74	6.83866	7.93947	10.7402	2.91818	2.41734	Hypothetical protein
GL50803_7351	gb|CH991763:565091-566046	2272	1762	1285	1064	4066	635.152	737.252	627.015	364.051	1076.81	Hypothetical protein
GL50803_101765	gb|CH991767:1045451-1047551	7272	5898	6696	12162	3867	122.79	142.424	168.62	243.059	59.7922	VSP
GL50803_7620	gb|CH991801:126635-127088	89	62	20	54	36	7.07129	8.19144	2.88728	5.44491	3.14997	Hypothetical protein
GL50803_23439	gb|CH991769:513489-513744	778	634	471	15740	12174	124.605	144.307	135.373	4040.87	2318.58	Hypothetical protein
GL50803_137619	gb|CH991763:844830-845148	176	133	19	44	41	19.4384	22.511	3.9253	4.60913	4.83935	RNA polymerase III subunit C11
GL50803_15522	gb|CH991782:677455-679660	4156	3318	3188	3094	1357	71.8438	83.1799	88.8219	63.5964	21.4794	Hypothetical protein
GL50803_3855	gb|CH991762:219757-221227	1473	1148	875	3282	1053	35.5712	41.183	35.1734	105.492	15.5743	Hypothetical protein
GL50803_3678	gb|CH991767:383813-384620	4186	3338	2726	2555	1385	196.306	227.262	212.374	143.049	59.1697	Vacuolar ATP synthase subunit D
GL50803_16286	gb|CH991782:67494-70671	1694	1533	986	1497	1268	11.3398	13.1267	8.14729	12.2168	8.5784	Lecithin-cholesterol acyl transferase putative
GL50803_16068	gb|CH991769:256111-259401	3761	2964	1857	2541	1718	59.4875	68.8501	47.3585	48.6722	25.4807	Hypothetical protein
GL50803_21622	gb|CH991776:161259-167481	1950	1689	911	1413	2360	8.13816	9.41589	4.90238	7.16934	10.881	Hypothetical protein
GL50803_15204	gb|CH991779:838904-845346	2609	2176	886	12455	58140	221.14	255.85	123.19	1342.23	5002.62	ERP3
GL50803_14708	gb|CH991812:26201-30268	1408	1204	665	665	551	13.1018	15.1555	8.34833	7.42333	6.09319	hypothetical protein
GL50803_11960	gb|CH991779:385691-387221	940	718	369	662	528	23.853	27.5775	16.2321	20.2523	11.7673	hypothetical protein
GL50803_13427	gb|CH991768:692530-693289	240	189	57	106	158	11.9775	13.8477	5.17922	6.58164	7.59867	Protein 21,1
GL50803_135948	gb|CH991793:14055-14223	336	249	244	447	632	26.2297	30.3086	36.9144	25.424	54.2694	Hypothetical protein
GL50803_15347	gb|CH991764:109190-112244	3337	2904	1041	1214	715	29.2979	33.8401	11.8874	12.6426	7.21639	Hypothetical protein
GL50803_12828	gb|CH991769:657125-661395	1307	1098	929	1799	775	37.4407	43.2315	44.0434	60.1013	19.1403	Hypothetical protein
GL50803_137744	gb|CH991782:584184-584928	358	299	396	755	820	17.8455	20.6031	32.0389	44.0128	38.1581	VSP
GL50803_16537	gb|CH991768:880343-881993	1743	1375	986	930	469	41.4121	47.7633	38.8785	26.4106	9.83973	Protein 21,1
GL50803_16794	gb|CH991768:28218-28908	1942	1519	576	2361	34426	105.164	121.26	54.8774	158.321	1843.54	Hypothetical protein
GL50803_15338	gb|CH991768:984679-985621	1380	1115	626	1601	466	53.0192	61.1287	38.9559	73.9475	13.6626	Kinase NEK-frag
GL50803_112553	gb|CH991768:381370-382501	105	80	242	1170	111	3.1368	3.61566	12.4862	42.1731	3.06886	Kinase NEK
GL50803_114787	gb|CH991767:40676-41564	47128	38076	59205	27619	4637	1788.35	2060.02	3661.02	1227.24	162.383	Alpha-7,3 giardin
GL50803_112312	gb|CH991798:2855-4184	47108	37828	96503	51575	9501	1126.56	1297.64	3613.37	1448.22	207.929	Elongation factor 1-alpha
GL50803_8427	gb|CH991768:1080776-1081805	2529	1954	977	1641	6245	94.9196	109.314	65.2392	76.3766	222.427	Transcriptional repressor NOT4Hp putative
GL50803_32680	gb|CH991767:1545762-1545978	988	743	323	475	213	106.946	123.091	67.589	65.1028	23.8212	Hypothetical protein
GL50803_15406	gb|CH991814:315148-318229	1273	1087	950	1356	2027	10.868	12.5042	11.0609	13.9039	20.1122	Hypothetical protein
GL50803_4017	gb|CH991767:1230458-1233916	697	548	224	425	1225	16.7783	19.3004	8.96782	12.1326	26.5234	hypothetical protein
GL50803_6262	gb|CH991779:469683-472905	2328	2067	1968	2251	2129	17.5709	20.2102	18.9407	19.9649	17.963	Kinesin-3
GL50803_8960	gb|CH991769:860662-861610	2898	2275	1706	3653	5954	122.489	140.875	125.915	183.986	231.457	Hypothetical protein
GL50803_4946	gb|CH991767:847471-849088	930	731	508	628	313	90.0126	103.507	80.5664	72.6176	23.0418	Peptide methionine sulfoxide reductase msrA
GL50803_6672	gb|CH991768:405573-406917	1162	922	561	920	1588	27.0864	31.137	21.4393	26.4855	35.8234	hypothetical protein
GL50803_13310	gb|CH991762:20999-21977	4587	3597	4975	6160	1751	182.772	210.039	334.81	283.985	63.2828	Hypothetical protein
GL50803_29500	gb|CH991763:411373-412043	792	623	476	357	308	122.208	140.387	127.646	63.2388	40.2034	Hypothetical protein
GL50803_10885	gb|CH991767:957822-963018	4707	4096	21697	40885	4312	24.7372	28.4093	149.527	252.988	25.3007	4-alpha-glucanotransferase amylo-alpha-16-glucosidase
GL50803_12119	gb|CH991767:67665-68318	218	168	106	78	23	37.0362	42.5273	31.4244	15.6496	3.93683	SnRNP Sm-like protein putative
GL50803_39460	gb|CH991768:335879-336407	0	0	0	0	0	20.3305	23.3436	27.6306	23.955	29.4862	Hypothetical protein
GL50803_6709	gb|CH991768:503433-506233	2867	2228	2119	2212	8824	69.1958	79.4291	85.6406	65.7113	201.567	Hypothetical protein
GL50803_15013	gb|CH991768:455511-457351	112	94	47	476	561	2.54319	2.9192	1.71399	13.0553	11.6956	hypothetical protein
GL50803_102662	gb|CH991767:1630724-1632317	3275	2565	2894	4324	740	72.3995	83.0985	103.404	116.63	14.8917	VSP
GL50803_14891	gb|CH991767:1320738-1322276	1797	1404	875	1118	918	102.595	117.756	88.5067	78.3696	47.2965	hypothetical protein
GL50803_14922	gb|CH991768:582902-584348	1206	932	494	563	829	33.4862	38.4344	22.9303	19.0274	20.6667	hypothetical protein
GL50803_115438	gb|CH991769:97620-97800	72	54	28	225	2998	12.2217	14.0211	11.7791	49.2214	558.792	Hypothetical protein
GL50803_117654	gb|CH991769:222520-223382	84	67	48	71	27	8.37755	9.60802	9.00563	9.03611	2.79569	Hypothetical protein
GL50803_17570	gb|CH991764:58439-61136	44219	38912	84023	69969	5096	387.521	444.354	939.09	711.064	51.3649	Elongation factor 2
GL50803_28112	gb|CH991779:222976-223186	734	714	657	18016	4277	123.936	142.083	153.728	4912.94	777.043	Hypothetical protein
GL50803_5437	gb|CH991782:1056436-1061728	1077	909	407	2871	6635	8.95018	10.2581	4.58461	28.5347	65.2455	Hypothetical protein
GL50803_17583	gb|CH991779:313754-314510	3315	2574	1255	1064	595	181.633	208.164	123.51	71.5192	28.1232	Hypothetical protein
GL50803_8001	gb|CH991763:531913-532528	15962	12741	17564	15019	4963	1072.3	1228.86	1999.83	1205.93	309.753	Ribosomal protein L15
GL50803_14828	gb|CH991798:30833-33675	2215	1742	1256	1151	553	104.313	119.422	99.1029	65.7917	23.404	hypothetical protein
GL50803_14481	gb|CH991767:1259967-1260372	7202	5634	4662	5157	12173	765.586	876.007	870.881	677.812	1221.48	Hypothetical protein
GL50803_9909	gb|CH991779:1071065-1073720	38165	33581	59417	39052	3941	356.817	408.232	698.235	422.41	40.6923	Pyruvate phosphate dikinase
GL50803_134501	gb|CH991767:630878-631079	95	66	60	75	29	13.2929	15.2026	11.7132	10.1927	3.52457	Hypothetical protein
GL50803_16862	gb|CH991798:12114-13831	659	514	502	1090	405	26.3349	30.1169	34.6431	52.6851	15.2105	Kinase NEK
GL50803_112304	gb|CH991798:40229-41558	43871	35093	88250	45954	8117	1050.14	1200.8	3303.64	1290.8	176.807	Elongation factor 1-alpha
GL50803_28069	gb|CH991769:944501-944786	633	511	201	399	677	72.8405	83.2836	40.3032	48.6743	62.3037	hypothetical protein
GL50803_4912	gb|CH991782:194737-195628	11467	9129	5163	2646	669	559.678	639.742	410.718	152.023	27.0069	Kinase NEK
GL50803_8389	gb|CH991763:519132-520638	1697	1308	702	2756	1941	44.6565	51.0126	31.4057	88.2782	46.9445	P60 katanin
GL50803_11715	gb|CH991763:803277-803808	1080	843	456	983	3668	87.7312	100.218	68.2851	97.7898	296.096	hypothetical protein
GL50803_14109	gb|CH991793:189865-190618	422	325	263	1410	320	22.5124	25.696	26.5386	95.7362	16.4281	ATP-binding protein
GL50803_14478	gb|CH991767:1272745-1274047	232	170	76	267	61	6.08301	6.9415	3.48573	8.95465	1.61024	Hypothetical protein
GL50803_11700	gb|CH991768:124092-125796	3565	2752	3056	3296	2444	83.0702	94.7839	121.174	93.0697	51.21	Hypothetical protein
GL50803_14966	gb|CH991763:121899-124357	811	609	743	3312	8373	22.3143	25.4589	35.159	111.68	208.02	Hypothetical protein
GL50803_16283	gb|CH991767:1217704-1219528	3418	2676	2458	2860	1892	70.1565	80.0374	78.2769	69.8532	35.3321	Amino acid transporter family
GL50803_5778	gb|CH991782:640121-640412	1455	1152	1016	885	580	168.134	191.789	203.012	117.385	61.1338	hypothetical protein
GL50803_91334	gb|CH991767:260904-263916	1724	1503	1160	1212	703	13.738	15.6623	11.6683	11.3795	6.32977	Kinase NEK-frag
GL50803_1908	gb|CH991767:875737-876811	1461	1134	629	686	500	56.0143	63.8221	40.9819	31.0862	16.0436	DHHC-type zinc finger domain-containing protein
GL50803_23948	gb|CH991768:350592-350715	157	108	89	200	144	37.9702	43.2589	39.1988	75.2236	34.2721	Hypothetical protein
GL50803_17543	gb|CH991768:160628-162458	6088	4722	1635	3174	2938	116.872	133.101	48.8934	71.5053	52.4071	Zinc finger domain
GL50803_17195	gb|CH991767:1517579-1518116	8924	6966	4493	3478	3659	697.982	794.256	623.144	330.745	275.354	Hypothetical protein
GL50803_2261	gb|CH991776:57098-59015	3186	2486	1684	1442	1463	66.1306	75.2493	55.7543	35.7063	26.6662	Ser/Thr protein phosphatase 2A 72/130 kDa reg sub B
GL50803_5692	gb|CH991763:686038-686558	182	146	152	152	22	9.14459	10.405	15.6142	10.6325	1.32176	hypothetical protein
GL50803_2014	gb|CH991762:323202-324336	2335	1828	1598	2742	13790	77.2094	87.8505	91.7348	109.158	404.17	Hypothetical protein
GL50803_4181	gb|CH991779:1339402-1340965	745	573	257	349	206	20.1364	22.891	11.7757	10.8336	4.75472	Hypothetical protein
GL50803_116972	gb|CH991782:214341-214545	153	88	92	113	49	18.5968	21.14	25.765	15.4478	5.92449	Hypothetical protein
GL50803_137672	gb|CH991767:1181404-1183828	791	647	470	1045	1006	10.7167	12.1795	9.24633	16.1528	11.831	High cysteine membrane protein VSP-like
GL50803_17043	gb|CH991769:662752-663976	6150	4856	14441	19186	4817	185.511	210.825	730.078	693.643	137.665	Glyceraldehyde 3-phosphate dehydrogenase
GL50803_16328	gb|CH991763:104068-105775	3651	2816	2689	2306	2955	77.9876	88.618	93.9529	58.7826	54.2003	DRAP deaminase
GL50803_37421	gb|CH991779:1271026-1274238	403	316	230	166	41	59.3367	67.4179	63.2782	28.0956	5.94435	hypothetical protein
GL50803_2753	gb|CH991763:1085549-1086116	556	428	284	887	372	35.4633	40.2867	33.0145	68.9548	22.8789	Hypothetical protein
GL50803_113439	gb|CH991763:1153442-1155626	47438	37651	72466	94943	13631	772.414	877.202	1839.1	1842.21	209.198	VSP with INR
GL50803_22008	gb|CH991779:186845-195906	331	255	166	182	43	53.3217	60.5482	49.5034	37.1042	7.88048	Hypothetical protein
GL50803_15270	gb|CH991779:1255416-1256913	3957	3031	2365	5937	8939	99.2809	112.73	99.8238	180.875	202.886	Ubiquitin protein putative
GL50803_32658	gb|CH991767:230059-233347	3091	2666	3666	3162	1975	25.6848	29.1548	39.5768	30.7592	17.4898	Plasma membrane calcium-transporting ATPase 2
GL50803_15292	gb|CH991763:1156620-1157628	8499	6538	2291	2072	1315	375.912	426.682	178.845	111.896	52.3576	Hypothetical protein
GL50803_16774	gb|CH991779:677569-679393	596	460	192	587	3918	10.8106	12.2655	5.46873	12.8296	68.2386	Trichohyalin
GL50803_11327	gb|CH991763:393175-394495	808	631	391	505	1837	19.1955	21.7771	15.361	15.3122	43.7404	Hypothetical protein
GL50803_6345	gb|CH991782:458090-459464	638	489	239	379	537	16.4747	18.6903	10.1818	12.3772	12.4871	Hypothetical protein
GL50803_1902	gb|CH991776:209838-210498	1461	1146	1639	1371	875	82.2418	93.2776	161.823	91.1585	47.9686	hypothetical protein
GL50803_23424	gb|CH991769:584536-586211	491	387	219	257	713	81.8581	92.8153	64.2936	49.4265	98.1183	hypothetical protein
GL50803_13691	gb|CH991769:6205-7567	2364	1804	721	1086	1681	72.0694	81.5968	36.2914	39.7173	42.9424	Hypothetical protein
GL50803_17585	gb|CH991779:318964-321886	7145	5572	3282	3279	3411	128.298	145.258	89.8972	68.9984	56.701	Protein 21,1
GL50803_16444	gb|CH991814:250375-252655	1679	1306	763	818	675	28.3398	32.0833	19.9468	16.3486	10.0134	Protein 21,1
GL50803_86600	gb|CH991767:966924-968187	6915	5350	3785	3429	1067	213.055	241.186	198.389	127.256	29.0988	Methionine aminopeptidase
GL50803_14413	gb|CH991814:263351-269757	914	757	595	404	573	156.31	176.918	159.264	90.5734	80.6049	DNA-directed RNA polymerase RPB10
GL50803_10291	gb|CH991779:140926-144346	634	550	308	537	952	4.6186	5.22672	2.83089	4.62102	7.98853	Hypothetical protein
GL50803_9826	gb|CH991763:938004-938277	518	421	235	729	3912	66.9017	75.6907	48.7713	106.504	417.675	Hypothetical protein
GL50803_14030	gb|CH991782:641220-641946	544	424	315	319	260	16.855	19.0601	19.514	15.9164	7.53759	Hypothetical protein
GL50803_11953	gb|CH991779:374903-378737	2959	2599	2669	5053	8763	19.3842	21.9138	21.0862	38.6656	60.7299	Coatomer alpha subunit
GL50803_113450	gb|CH991763:1125350-1127549	44959	35915	58730	86103	14453	721.72	815.817	1404.44	1625.99	215.111	VSP with INR
GL50803_17246	gb|CH991782:176504-177579	733	578	660	1160	200	49.5819	56.0454	79.5572	94.6778	13.8765	Hypothetical protein
GL50803_95269	gb|CH991763:1268416-1268818	841	656	469	452	1327	89.9634	101.682	88.1892	58.4257	134.062	Bet5-like protein
GL50803_5631	gb|CH991779:102624-105804	1309	1104	307	847	3974	9.90015	11.1855	3.07964	7.70356	37.2768	TFIIH basal transcription factor complex helicase subunit
GL50803_3760	gb|CH991779:766406-768426	2722	2097	1857	2024	483	75.5131	85.3063	82.1973	66.8907	11.7773	Protein 21,1
GL50803_14333	gb|CH991768:911389-916786	521	397	135	263	329	9.09085	10.2686	3.84565	5.52374	5.19291	hypothetical protein
GL50803_135870	gb|CH991812:44725-45208	422	344	159	218	206	26.8512	30.3242	17.404	15.7552	11.8536	Hypothetical protein
GL50803_6072	gb|CH991763:911236-912505	524	398	343	125	55	14.8021	16.7022	15.4384	4.10609	1.34632	Hypothetical protein
GL50803_9481	gb|CH991769:280820-281228	948	724	763	978	3212	83.1531	93.7831	126.89	114.85	300.745	Dynein-like protein
GL50803_16321	gb|CH991767:1573014-1580913	3355	2820	1643	5001	3656	12.0527	13.5911	8.02868	21.4571	14.9629	Hypothetical protein
GL50803_12598	gb|CH991763:815601-816588	13419	10303	6488	5810	9765	483.813	545.384	401.07	252.671	319.634	KRR1
GL50803_16525	gb|CH991801:71612-72752	12878	10273	20079	26610	1861	389.787	439.377	983.666	951.653	50.1696	Ribosomal protein L3
GL50803_13601	gb|CH991771:17434-18190	1689	1294	506	681	506	90.955	102.525	50.0474	45.7423	26.1673	Hypothetical protein
GL50803_111903	gb|CH991761:105176-105560	245	195	538	799	210	32.086	36.1523	111.106	122.698	24.171	VSP
GL50803_7555	gb|CH991767:1260462-1264304	1948	1650	841	1419	3810	19.8375	22.3501	11.1449	17.1168	43.859	hypothetical protein
GL50803_13055	gb|CH991779:289748-290861	4986	3959	1598	3621	4868	159.04	179.177	84.5412	137.18	143.188	Protein 21,1
GL50803_36069	gb|CH991779:892737-893100	13764	10856	16483	11903	3254	1488.91	1677.22	3064.45	1564.02	323.716	Ribosomal protein L34
GL50803_13103	gb|CH991768:1128546-1131866	6421	4952	2350	3735	2474	295.786	333.038	182.809	219.424	103.255	Hypothetical protein
GL50803_8208	gb|CH991782:19652-20552	705	536	136	357	325	24.9239	28.0482	8.11747	15.416	9.37806	Hypothetical protein
GL50803_15602	gb|CH991793:108856-109240	883	676	146	177	58	84.5892	95.1894	25.2752	19.3164	4.86784	Hypothetical protein
GL50803_14525	gb|CH991776:150706-151768	389	291	47	636	1416	14.0466	15.8054	3.06737	28.8368	49.4574	Hypothetical protein
GL50803_3269	gb|CH991767:315859-316906	255	207	175	480	49	9.17522	10.3238	10.5722	20.1502	1.59636	Hypothetical protein
GL50803_6633	gb|CH991779:18258-19482	12297	9316	8763	8897	1177	412.722	464.351	503.85	361.714	34.6974	Farnesyl diphosphate synthase
GL50803_27266	gb|CH991769:39753-40190	5337	4085	2721	3203	4012	529.983	596.19	464.904	392.969	372.079	[2Fe-2S] ferredoxin
GL50803_9121	gb|CH991768:204442-205582	11935	9136	7599	6714	5665	407.01	457.704	443.489	275.164	176.482	Hypothetical protein
GL50803_11247	gb|CH991764:70774-71368	39964	31556	50523	36316	10840	2834.27	3186.91	5967.37	3052.1	699.976	Ribosomal protein L13a
GL50803_17149	gb|CH991761:85567-88493	5589	4206	2120	2077	900	145.993	164.029	94.2714	65.8957	21.3395	GTP-binding protein
GL50803_117472	gb|CH991763:529340-529943	2055	1606	1246	1561	619	105.074	118.02	114.259	98.0411	30.4403	VSP
GL50803_95639	gb|CH991771:108127-110533	1803	1360	909	1324	350	26.155	29.3731	22.3233	23.5271	4.83433	Hypothetical protein
GL50803_5534	gb|CH991767:125239-126040	460	347	131	1926	4937	22.2362	24.9665	11.0923	116.359	225.925	Coiled-coil protein
GL50803_14620	gb|CH991762:32535-33922	121356	94602	93400	86292	17887	6619.92	7431.21	8873.42	5631.31	943.372	Ribosomal protein S6
GL50803_103944	gb|CH991767:427686-430284	683	586	366	525	742	6.89199	7.73503	4.70646	6.23662	7.97062	Kinase NEK
GL50803_3408	gb|CH991769:875293-876451	1946	1486	1239	2160	4397	63.1193	70.8245	66.0086	82.0676	134.034	U2 small nuclear ribonucleoprotein A putative
GL50803_17170	gb|CH991769:732042-736614	1570	1331	1153	3604	3217	8.99128	10.0857	8.70819	24.4475	20.5257	Long chain fatty acid CoA ligase 5
GL50803_7021	gb|CH991769:941813-943265	3286	2493	1937	1991	1520	85.2559	95.6333	84.0424	62.3531	33.9815	Protein 21,1
GL50803_8350	gb|CH991763:171802-176280	1117	845	349	1146	5950	22.6025	25.3535	10.8166	26.3484	113.096	Kinase NEK
GL50803_15226	gb|CH991793:21587-22460	1048	790	380	402	446	46.482	52.1267	29.9466	22.2035	17.8019	hypothetical protein
GL50803_r0021	gb|CH991762:1385-3203	2606	2198	5678	9324	5109	39.1749	43.9192	110.364	152.327	68.0486	28S ribosomal RNA
GL50803_5911	gb|CH991762:185345-185630	133	100	104	75	144	18.4929	20.7282	26.1062	12.825	18.2322	Hypothetical protein
[truncated: 3,982 more rows]
