# Supplementary material for: Coordinated Changes in Gene Expression Throughout Encystation of Giardia intestinalis
Source: PLoS Negl Trop Dis. 2016 Mar 25;10(3):e0004571. doi: 10.1371/journal.pntd.0004571 (PMC4807828; doi:10.1371/journal.pntd.0004571)
Supplement: S2 Table — (XLSX) [file pntd.0004571.s002.xlsx]

## Sheet: Overview
Supplemental table S2. Functional cluster analysis using DAVID
Upregulated genes						Downregulated genes
1.5h						1.5h
Clusters		Enrichment score	#genes			Clusters		Enrichment score	#genes
ARF/Sar superfamily		1.81	7			Cytoskeleton		1.76	18
EGF-like		1.53	22			Histone core		1.65	12
7h						7h
Clusters						Clusters
EGF-like		6.03	55			Integral to membrane		1.55	6
Glycolysis		5.04	13
Ribonucleoprotein complex		4.38	21
Co factor binding		2.02	11
EGF-like. type 3		1.4	6
22h						22h
Clusters						Clusters
EGF-like		5.77	56			Initiation factor		1.84	10
Glycolysis		2.67	11			Translation		1.7	33
Co factor binding		2.24	11			Nucleobase-containing compound catabolic process		1.67	4
Cysts						Cysts
Clusters						Clusters
Chromosome organization/DNA binding		3.29	33			Translation		12.23	109
Kinase regulator activity		1.72	5			Calcium binding		2.34	21
						Protein folding		2.09	26

## Sheet: Upregulated genes in clusters
Up-regulated genes represented for each cluster
1.5 h	ARF/Sar superfamily		7 h	EGF-like		22 h	EGF-like		Cysts (32 h)	DNA binding
[Gene ID]	[Product Description]		[Gene ID]	[Product Description]		[Gene ID]	[Product Description]		[Gene ID]	[Product Description]
GL50803_4192	ARL2 (ARL2b)		GL50803_40621	Variant-Specific Surface Protein 198 (VSP-198)		GL50803_111732	Variant-Specific Surface Protein 72 (VSP-72)		GL50803_14212	Histone H3
GL50803_16200	Developmentally regulated GTP-binding protein 1		GL50803_136002	Variant-Specific Surface Protein 207 (VSP-207)		GL50803_114674	Hypothetical protein		GL50803_13104	DNA repair protein RAD51
GL50803_9558	Rab1a (Rab1A)		GL50803_34442	Variant-Specific Surface Protein 208 (VSP-208)		GL50803_105983	Variant-Specific Surface Protein 151 (VSP-151)		GL50803_16953	Flap structure-specific endonuclease
GL50803_2970	Translation initiation factor 2 gamma subunit		GL50803_8338	VSP		GL50803_40621	Variant-Specific Surface Protein 198 (VSP-198)		GL50803_9237	WRKY transcription factor 4, putative
GL50803_13478	ARL1 (ARL2a)		GL50803_122564	Variant-Specific Surface Protein 236 (VSP-236)		GL50803_34442	Variant-Specific Surface Protein 208 (VSP-208)		GL50803_135231	Histone H3
GL50803_7562	ARF2 (giARF)		GL50803_111903	VSP		GL50803_8338	VSP		GL50803_27521	Histone H2A
GL50803_7789	ADP-ribosylation factor (ARF1)		GL50803_122565	VSP		GL50803_111903	VSP		GL50803_121045	Histone H2B
			GL50803_99743	VSP		GL50803_99743	VSP		GL50803_121046	Histone H2B
	EGF-like		GL50803_90215	VSP		GL50803_90215	VSP		GL50803_7874	Kinesin-16
[Gene ID]	[Product Description]		GL50803_136001	VSP		GL50803_136001	VSP		GL50803_16161	Kinesin-16
GL50803_8338	VSP		GL50803_122566	VSP		GL50803_137614	Variant-Specific Surface Protein 180 (VSP-180)		GL50803_135001	Histone H4
GL50803_9850	hypothetical protein		GL50803_137612	Variant-Specific Surface Protein 160 (VSP-160)		GL50803_137612	Variant-Specific Surface Protein 160 (VSP-160)		GL50803_14256	Histone H2A
GL50803_113163	Variant-Specific Surface Protein 29 (VSP-29)		GL50803_9850	hypothetical protein		GL50803_13727	Variant-Specific Surface Protein 183 (VSP-183)		GL50803_135002	Histone H4
GL50803_134711	Variant-Specific Surface Protein 33 (VSP-33)		GL50803_89315	Variant-Specific Surface Protein 187 (VSP-187)		GL50803_113439	Variant-Specific Surface Protein 45 (VSP-45)		GL50803_135003	Histone H4
GL50803_134710	Variant-Specific Surface Protein 167 (VSP-167)		GL50803_16833	Tenascin-like		GL50803_113450	Variant-Specific Surface Protein 44 (VSP-44)		GL50803_16143	Transcription regulatory protein SNF2
GL50803_112048	Variant-Specific Surface Protein 166 (VSP-166)		GL50803_113163	Variant-Specific Surface Protein 29 (VSP-29)		GL50803_33279	Variant-Specific Surface Protein 100 (VSP-100)		GL50803_27059	Proteasome subunit beta type 7 precursor
GL50803_24880	High cysteine membrane protein Group 2		GL50803_38901	Variant-Specific Surface Protein 27 (VSP-27)		GL50803_134711	Variant-Specific Surface Protein 33 (VSP-33)		GL50803_102455	Kinesin-6
GL50803_16477	Tenascin-37		GL50803_113439	Variant-Specific Surface Protein 45 (VSP-45)		GL50803_112048	Variant-Specific Surface Protein 166 (VSP-166)		GL50803_3036	RNA polymerase II subunit Rpb11
GL50803_12063	Variant-specific surface protein		GL50803_33279	Variant-Specific Surface Protein 100 (VSP-100)		GL50803_101074	Variant-Specific Surface Protein 88 (VSP-88)		GL50803_11442	Kinesin-related protein
GL50803_103454	High cysteine membrane protein Group 1		GL50803_134711	Variant-Specific Surface Protein 33 (VSP-33)		GL50803_119706	Variant-Specific Surface Protein 168.2 (VSP-168.2)		GL50803_112729	Kinesin like protein
GL50803_9276	Variant-specific surface protein		GL50803_112048	Variant-Specific Surface Protein 166 (VSP-166)		GL50803_119707	Variant-Specific Surface Protein 168.1 (VSP-168.1)		GL50803_16127	Replication factor C, subunit 5
GL50803_137618	Variant-Specific Surface Protein 8 (VSP-8)		GL50803_102230	VSP		GL50803_101380	Variant-Specific Surface Protein 184 (VSP-184)		GL50803_2400	Ribonuclease P protein subunit, putative
GL50803_11309	High cysteine membrane protein Group 1		GL50803_101074	Variant-Specific Surface Protein 88 (VSP-88)		GL50803_98058	Variant-Specific Surface Protein 173 (VSP-173)		GL50803_9130	Histone methyltransferase HMT1
GL50803_14573	Tenascin-X		GL50803_119706	Variant-Specific Surface Protein 168.2 (VSP-168.2)		GL50803_6372	High cysteine protein		GL50803_16425	Kinesin-5
GL50803_137608	Variant-Specific Surface Protein 175 (VSP-175)		GL50803_119707	Variant-Specific Surface Protein 168.1 (VSP-168.1)		GL50803_115830	Variant-Specific Surface Protein 1.1 (VSP-1.1)		GL50803_15279	Spo11 Type II DNA topoisomerase VI subunit A
GL50803_21321	High cysteine membrane protein Group 5		GL50803_98058	Variant-Specific Surface Protein 173 (VSP-173)		GL50803_115831	Variant-Specific Surface Protein 1.2 (VSP-1.2)		GL50803_87205	DNA repair and recombination protein Rhp26p
GL50803_111933	Variant-Specific Surface Protein 162.2 (VSP-162.2)		GL50803_6372	High cysteine protein		GL50803_24880	High cysteine membrane protein Group 2		GL50803_6336	Epsilon tubulin
GL50803_111936	Variant-Specific Surface Protein 162.1 (VSP-162.1)		GL50803_115830	Variant-Specific Surface Protein 1.1 (VSP-1.1)		GL50803_113797	Variant-Specific Surface Protein 5 (VSP-5)		GL50803_27308	Dynein light chain
GL50803_113304	Variant-Specific Surface Protein 114 (VSP-114)		GL50803_24880	High cysteine membrane protein Group 2		GL50803_40592	Variant-Specific Surface Protein 80 (VSP-80)		GL50803_3706	DNA pol epsilon, sub B
GL50803_114815	Tenascin precursor		GL50803_113797	Variant-Specific Surface Protein 5 (VSP-5)		GL50803_29744	Variant-Specific Surface Protein 79 (VSP-79)		GL50803_100906	Dynein heavy chain, putative
GL50803_137617	Variant-Specific Surface Protein 77 (VSP-77)		GL50803_12063	Variant-specific surface protein		GL50803_40591	Variant-Specific Surface Protein 43 (VSP-43)		GL50803_13825	Kinesin-1
GL50803_113038	hypothetical protein		GL50803_29744	Variant-Specific Surface Protein 79 (VSP-79)		GL50803_137618	Variant-Specific Surface Protein 8 (VSP-8)		GL50803_11383	hypothetical protein
			GL50803_103454	High cysteine membrane protein Group 1		GL50803_112432	High cysteine membrane protein Group 5		GL50803_1649	hypothetical protein
			GL50803_9276	Variant-specific surface protein		GL50803_137606	Variant-Specific Surface Protein 92 (VSP-92)
			GL50803_137618	Variant-Specific Surface Protein 8 (VSP-8)		GL50803_137608	Variant-Specific Surface Protein 175 (VSP-175)			Kinase regulator activity
			GL50803_112432	High cysteine membrane protein Group 5		GL50803_5812	Variant-Specific Surface Protein 121 (VSP-121)		[Gene ID]	[Product Description]
			GL50803_11309	High cysteine membrane protein Group 1		GL50803_137620	Variant-Specific Surface Protein 123 (VSP-123)		GL50803_2661	Cyclin-dependent kinases regulatory subunit
			GL50803_137620	Variant-Specific Surface Protein 123 (VSP-123)		GL50803_113024	Variant-Specific Surface Protein 118 (VSP-118)		GL50803_93671	Casein kinase II beta chain
			GL50803_113024	Variant-Specific Surface Protein 118 (VSP-118)		GL50803_15317	High cysteine membrane protein Group 1		GL50803_9117	CAMP-dependent protein kinase regulatory chain
			GL50803_112801	Variant-Specific Surface Protein 169 (VSP-169)		GL50803_112801	Variant-Specific Surface Protein 169 (VSP-169)		GL50803_113788	hypothetical protein
			GL50803_111933	Variant-Specific Surface Protein 162.2 (VSP-162.2)		GL50803_111933	Variant-Specific Surface Protein 162.2 (VSP-162.2)		GL50803_4323	hypothetical protein
			GL50803_95162	Tenascin-like		GL50803_111936	Variant-Specific Surface Protein 162.1 (VSP-162.1)
			GL50803_113304	Variant-Specific Surface Protein 114 (VSP-114)		GL50803_113304	Variant-Specific Surface Protein 114 (VSP-114)
			GL50803_116477	Variant-Specific Surface Protein 149 (VSP-149)		GL50803_116477	Variant-Specific Surface Protein 149 (VSP-149)
			GL50803_114813	Variant-Specific Surface Protein 141 (VSP-141)		GL50803_137605	Variant-Specific Surface Protein 145 (VSP-145)
			GL50803_137605	Variant-Specific Surface Protein 145 (VSP-145)		GL50803_14783	Variant-Specific Surface Protein 91 (VSP-91)
			GL50803_14783	Variant-Specific Surface Protein 91 (VSP-91)		GL50803_137715	High cysteine membrane protein Group 5
			GL50803_137714	Variant-Specific Surface Protein 53.2 (VSP-53.2)		GL50803_137714	Variant-Specific Surface Protein 53.2 (VSP-53.2)
			GL50803_40376	High cysteine non-variant cyst protein		GL50803_11470	Variant-Specific Surface Protein 53.1 (VSP-53.1)
			GL50803_137617	Variant-Specific Surface Protein 77 (VSP-77)		GL50803_40376	High cysteine non-variant cyst protein
			GL50803_25238	High cysteine protein		GL50803_11690	Variant-specific surface protein
			GL50803_113038	hypothetical protein		GL50803_11692	VSP, putative
			GL50803_102180	High cysteine protein		GL50803_94003	High cysteine protein
			GL50803_137697	Variant-Specific Surface Protein 40 (VSP-40)		GL50803_137617	Variant-Specific Surface Protein 77 (VSP-77)
			GL50803_41626	Variant-Specific Surface Protein 37 (VSP-37)		GL50803_25238	High cysteine protein
						GL50803_137697	Variant-Specific Surface Protein 40 (VSP-40)
				Glycolysis
			[Gene ID]	[Product Description]			Glycolysis
			GL50803_15297	Ribokinase		[Gene ID]	[Product Description]
			GL50803_10829	Glucosamine-6-phosphate deaminase		GL50803_10829	Glucosamine-6-phosphate deaminase
			GL50803_8245	Glucosamine-6-phosphate deaminase		GL50803_8245	Glucosamine-6-phosphate deaminase
			GL50803_10885	4-alpha-glucanotransferase, amylo-alpha-1,6-glucosidase		GL50803_9115	Glucose-6-phosphate isomerase
			GL50803_14759	6-phosphogluconate dehydrogenase, decarboxylating		GL50803_14993	Pyrophosphate-fructose 6-phosphate 1-phosphotransferase alpha subunit
			GL50803_8822	2,3-bisphosphoglycerate-independent phosphoglycerate mutase		GL50803_8822	2,3-bisphosphoglycerate-independent phosphoglycerate mutase
			GL50803_14993	Pyrophosphate-fructose 6-phosphate 1-phosphotransferase alpha subunit		GL50803_13000	Vacuolar ATP synthase subunit d
			GL50803_90872	Phosphoglycerate kinase		GL50803_10885	4-alpha-glucanotransferase, amylo-alpha-1,6-glucosidase
			GL50803_17143	Pyruvate kinase		GL50803_3206	Pyruvate kinase
			GL50803_6687	Glyceraldehyde 3-phosphate dehydrogenase		GL50803_14759	6-phosphogluconate dehydrogenase, decarboxylating
			GL50803_3206	Pyruvate kinase		GL50803_8682	Glucose-6-phosphate 1-dehydrogenase
			GL50803_17043	Glyceraldehyde 3-phosphate dehydrogenase		GL50803_17043	Glyceraldehyde 3-phosphate dehydrogenase
			GL50803_9115	Glucose-6-phosphate isomerase
							Co factor binding
				Ribonucleoprotein complex		[Gene ID]	[Product Description]
			[Gene ID]	[Product Description]		GL50803_7982	UDP-glucose 4-epimerase
			GL50803_15260	Ribosomal protein S15		GL50803_91056	Aspartate aminotransferase, cytoplasmic
			GL50803_1345	Ribosomal protein L10a		GL50803_16363	Alanine aminotransferase, putative
			GL50803_16652	Ribosomal protein S13		GL50803_7195	Glutamate synthase
			GL50803_4547	Ribosomal protein S9		GL50803_14374	Serine palmitoyltransferase 2
			GL50803_17395	Ribosomal protein L5		GL50803_9719	NADH oxidase
			GL50803_36069	Ribosomal protein L34		GL50803_10148	Nucleoside-diphosphate-sugar epimerases
			GL50803_5517	Ribosomal protein L37a		GL50803_23015	Serine palmitoyltransferase 1
			GL50803_15228	Ribosomal protein S15A		GL50803_6226	Glycogen phosphorylase
			GL50803_16525	Ribosomal protein L3		GL50803_14759	6-phosphogluconate dehydrogenase, decarboxylating
			GL50803_10919	Ribosomal protein S10B		GL50803_17043	Glyceraldehyde 3-phosphate dehydrogenase
			GL50803_14699	Ribosomal protein S23
			GL50803_11247	Ribosomal protein L13a
			GL50803_112312	Elongation factor 1-alpha
			GL50803_112304	Elongation factor 1-alpha
			GL50803_16086	Ribosomal protein L2
			GL50803_11950	Ribosomal protein L18
			GL50803_14091	Ribosomal protein L14
			GL50803_17547	Ribosomal protein L4
			GL50803_17337	Ribosomal protein P1B
			GL50803_13998	Threonyl-tRNA synthetase
			GL50803_16588	hypothetical protein
				Co factor binding
			[Gene ID]	[Product Description]
			GL50803_7982	UDP-glucose 4-epimerase
			GL50803_17063	Pyruvate-flavodoxin oxidoreductase
			GL50803_21942	NADP-specific glutamate dehydrogenase
			GL50803_16076	Peroxiredoxin 1
			GL50803_9719	NADH oxidase
			GL50803_7260	Aldose reductase
			GL50803_9008	Aldose reductase
			GL50803_6226	Glycogen phosphorylase
			GL50803_6687	Glyceraldehyde 3-phosphate dehydrogenase
			GL50803_14759	6-phosphogluconate dehydrogenase, decarboxylating
			GL50803_17043	Glyceraldehyde 3-phosphate dehydrogenase
				EGF-like, type 3
			[Gene ID]	[Product Description]
			GL50803_6372	High cysteine protein
			GL50803_95162	Tenascin-like
			GL50803_24880	High cysteine membrane protein Group 2
			GL50803_16833	Tenascin-like
			GL50803_25238	High cysteine protein
			GL50803_113038	hypothetical protein

## Sheet: Downregulated genes in clusters
Down-regulated genes represented for each cluster
1.5 h	Cytoskeleton		7 h	Integral to membrane		22 h	Initiation factor		Cysts (32 h)	Translation
[Gene ID]	[Product Description]		[Gene ID]	[Product Description]		[Gene ID]	[Product Description]		[Gene ID]	[Product Description]
GL50803_136020	Beta tubulin		GL50803_14168	Amino acid transporter system N2, putative		GL50803_17190	Eukaryotic peptide chain release factor subunit 1		GL50803_101501	Seryl-tRNA synthetase
GL50803_101291	Beta tubulin		GL50803_8044	Seven transmembrane protein 1		GL50803_10255	Translation initiation factor eIF-4A, putative		GL50803_15520	Ribosomal protein L21
GL50803_136021	Beta tubulin		GL50803_113793	hypothetical protein		GL50803_13156	Eukaryotic initiation factor 4A		GL50803_17190	Eukaryotic peptide chain release factor subunit 1
GL50803_103676	Alpha-tubulin		GL50803_15413	RER1-like protein-retention of ER proteins		GL50803_8708	Eukaryotic translation initiation factor 1A		GL50803_5845	Ribosomal protein S8
GL50803_7662	RNase L inhibitor		GL50803_114623	hypothetical protein		GL50803_13943	Eukaryotic translation initiation factor 2 alpha subunit		GL50803_10367	Ribosomal protein S24
GL50803_11311	Kinase, NEK		GL50803_9036	hypothetical protein		GL50803_1657	Translation initiation factor		GL50803_102101	Kinesin-3
GL50803_4812	Beta-giardin					GL50803_91911	Translation initiation factor eIF-2B alpha subunit		GL50803_3570	Ribosomal protein S28
GL50803_135001	Histone H4					GL50803_91398	Eukaryotic translation initiation factor 2 beta subunit		GL50803_14321	Ribosomal protein L30
GL50803_135002	Histone H4					GL50803_13561	Translation elongation factor		GL50803_14622	Ribosomal protein L13
GL50803_135003	Histone H4					GL50803_14614	Eukaryotic translation initiation factor 5A		GL50803_8001	Ribosomal protein L15
GL50803_6022	Ribosomal protein S20								GL50803_7999	Ribosomal protein S3
GL50803_17411	TCP-1 chaperonin subunit gamma						Translation		GL50803_14938	Ribosomal protein L12
GL50803_10538	Dynein heavy chain					[Gene ID]	[Product Description]		GL50803_7296	U2 small nuclear ribonucleoprotein A' putative
GL50803_27308	Dynein light chain					GL50803_14842	Dimethyladenosine transferase		GL50803_16456	Kinesin-2
GL50803_8172	Dynein heavy chain					GL50803_101501	Seryl-tRNA synthetase		GL50803_15260	Ribosomal protein S15
GL50803_17625	Kinase, CMGC GSK					GL50803_17190	Eukaryotic peptide chain release factor subunit 1		GL50803_7766	Ribosomal protein SA
GL50803_13109	RabA					GL50803_6524	Ubiquitin-conjugating enzyme E2-28.4 kDa		GL50803_98056	Ribosomal protein L17
GL50803_14457	Ripening regulated protein DDTFR19					GL50803_5947	Ribosomal protein L35a		GL50803_1345	Ribosomal protein L10a
						GL50803_14171	Ribosomal protein L37		GL50803_16652	Ribosomal protein S13
	Histone core					GL50803_9810	Ribosomal protein L44		GL50803_15046	Ribosomal protein L26
[Gene ID]	[Product Description]					GL50803_17364	Ribosomal protein S26		GL50803_16431	Ribosomal protein L19
GL50803_5910	Helicase-related protein					GL50803_15983	Prolyl-tRNA synthetase		GL50803_5947	Ribosomal protein L35a
GL50803_136020	Beta tubulin					GL50803_6135	Ribosomal protein S17		GL50803_4652	Ribosomal protein S16
GL50803_101291	Beta tubulin					GL50803_16760	Phenylalanyl-tRNA synthetase beta chain		GL50803_4547	Ribosomal protein S9
GL50803_136021	Beta tubulin					GL50803_10335	tRNA methyltransferase subunit, putative		GL50803_17395	Ribosomal protein L5
GL50803_103676	Alpha-tubulin					GL50803_17587	CTP synthase		GL50803_14171	Ribosomal protein L37
GL50803_135001	Histone H4					GL50803_113971	Transducin		GL50803_7878	Ribosomal protein S14
GL50803_135002	Histone H4					GL50803_7082	Ribosomal protein S21		GL50803_7870	Ribosomal protein L23A
GL50803_135003	Histone H4					GL50803_8708	Eukaryotic translation initiation factor 1A		GL50803_36069	Ribosomal protein L34
GL50803_14064	hypothetical protein					GL50803_8592	Tubulin tyrosine ligase		GL50803_14049	Ribosomal protein L32
GL50803_3349	hypothetical protein					GL50803_7368	ATPases of the PP-loop superfamily		GL50803_5867	Cysteinyl-tRNA synthetase
GL50803_6564	PcnA					GL50803_1894	U3 small nucleolar RNA-associated protein 11, putative		GL50803_10428	Ribosomal protein L10
GL50803_88059	hypothetical protein					GL50803_16766	Lysyl-tRNA synthetase		GL50803_5517	Ribosomal protein L37a
						GL50803_13943	Eukaryotic translation initiation factor 2 alpha subunit		GL50803_8118	Ribosomal protein S2
						GL50803_1657	Translation initiation factor		GL50803_17054	Acidic ribosomal protein P0
						GL50803_5892	Pelo protein		GL50803_9810	Ribosomal protein L44
						GL50803_15078	Metal-dependent hydrolase related to alanyl-tRNA synthetase		GL50803_17364	Ribosomal protein S26
						GL50803_19003	Ribosomal protein L24A		GL50803_4812	Beta-giardin
						GL50803_9348	Glutaminyl-tRNA synthetase		GL50803_15983	Prolyl-tRNA synthetase
						GL50803_27055	Ubiquitin-conjugating enzyme E2-17 kDa 3		GL50803_6133	Ribosomal protein L35
						GL50803_2876	UBC2, putative		GL50803_16525	Ribosomal protein L3
						GL50803_91398	Eukaryotic translation initiation factor 2 beta subunit		GL50803_10919	Ribosomal protein S10B
						GL50803_22204	Methionyl-tRNA synthetase		GL50803_10091	Ribosomal protein L23
						GL50803_14457	Ripening regulated protein DDTFR19		GL50803_16265	Ribosomal protein S3a
						GL50803_13561	Translation elongation factor		GL50803_14329	Ribosomal protein S7
						GL50803_17393	hypothetical protein		GL50803_16387	Ribosomal protein L18a
									GL50803_14375	Asparaginyl-tRNA synthetase
							Nucleobase catabolic process		GL50803_11247	Ribosomal protein L13a
						[Gene ID]	[Product Description]		GL50803_112312	Elongation factor 1-alpha
						GL50803_20195	5'-methylthioadenosine nucleosidase, S-adenosylhomocysteine nucleosidase		GL50803_14827	Ribosomal protein S11
						GL50803_4059	5'-methylthioadenosine nucleosidase, S-adenosylhomocysteine nucleosidase		GL50803_112304	Elongation factor 1-alpha
						GL50803_3983	5' nucleotidase family protein		GL50803_16086	Ribosomal protein L2
						GL50803_92645	5' nucleotidase family protein		GL50803_15551	Ribosomal protein S18
									GL50803_16760	Phenylalanyl-tRNA synthetase beta chain
									GL50803_16310	Ribosomal protein L27a
									GL50803_12981	Ribosomal protein S5
									GL50803_8462	Ribosomal protein L27
									GL50803_11950	Ribosomal protein L18
									GL50803_6022	Ribosomal protein S20
									GL50803_14091	Ribosomal protein L14
									GL50803_7082	Ribosomal protein S21
									GL50803_10857	Small nuclear ribonucleoprotein B, putative
									GL50803_15156	SRP GTPase
									GL50803_14620	Ribosomal protein S6
									GL50803_14869	Ribosomal protein L24
									GL50803_17547	Ribosomal protein L4
									GL50803_11319	U3 small nucleolar ribonucleoprotein protein IMP3, putative
									GL50803_10521	Arginyl-tRNA synthetase
									GL50803_17472	Golgi/cell cycle associated protein, putative
									GL50803_8708	Eukaryotic translation initiation factor 1A
									GL50803_1894	U3 small nucleolar RNA-associated protein 11, putative
									GL50803_86676	Delta giardin
									GL50803_86681	Glutaminyl-tRNA synthetase
									GL50803_12102	Elongation factor 1-gamma
									GL50803_11359	Ribosomal protein S4
									GL50803_8794	Nucleolar GAR1-like protein, putative
									GL50803_13943	Eukaryotic translation initiation factor 2 alpha subunit
									GL50803_1657	Translation initiation factor
									GL50803_17112	U3 small nucleolar ribonucleoprotein protein IMP4, putative
									GL50803_2825	Ribosomal protein L7Ae
									GL50803_28232	hypothetical protein
									GL50803_5892	Pelo protein
									GL50803_17244	Ribosomal protein L7a
									GL50803_16368	Ribosomal protein L31B
									GL50803_11287	Ribosomal protein L7Ae
									GL50803_13412	Acidic ribosomal protein P0
									GL50803_17056	Ribosomal protein L9
									GL50803_10870	Aspartyl-tRNA synthetase
									GL50803_6404	Kinesin-9
									GL50803_15078	Metal-dependent hydrolase related to alanyl-tRNA synthetase
									GL50803_9803	La ribonucleoprotein, putative
									GL50803_8172	Dynein heavy chain
									GL50803_14095	Replication factor C, subunit 4
									GL50803_9348	Glutaminyl-tRNA synthetase
									GL50803_33862	Ribosomal protein S12
									GL50803_40817	Actin related protein
									GL50803_5665	Ubiquitin/ribosomal protein CEP52
									GL50803_91398	Eukaryotic translation initiation factor 2 beta subunit
									GL50803_114670	DNA pol/primase, small sub
									GL50803_22204	Methionyl-tRNA synthetase
									GL50803_14457	Ripening regulated protein DDTFR19
									GL50803_13561	Translation elongation factor
									GL50803_96264	hypothetical protein
									GL50803_15495	hypothetical protein
									GL50803_16588	hypothetical protein
									GL50803_17393	hypothetical protein
									GL50803_16298	hypothetical protein
									GL50803_16044	hypothetical protein
									GL50803_16313	hypothetical protein
										Calcium binding
									[Gene ID]	[Product Description]
									GL50803_15097	Alpha-14 giardin
									GL50803_114787	Alpha-7.3 giardin
									GL50803_7797	Alpha-5 giardin
									GL50803_7796	Alpha-2 giardin
									GL50803_17153	Alpha-11 giardin
									GL50803_4026	Alpha-19 giardin
									GL50803_11654	Alpha-1 giardin
									GL50803_114119	Alpha-7.2 giardin
									GL50803_103373	Alpha-7.1 giardin
									GL50803_111973	hypothetical protein
									GL50803_11683	Alpha-3 giardin
									GL50803_14551	Alpha-6 giardin
									GL50803_2261	Ser/Thr protein phosphatase 2A, 72/130 kDa reg sub B
									GL50803_7578	Dynein light chain
									GL50803_15101	Alpha-17 giardin
									GL50803_10038	Alpha-18 giardin
									GL50803_11649	Alpha-8 giardin
									GL50803_7723	hypothetical protein
									GL50803_16596	hypothetical protein
									GL50803_14947	hypothetical protein
									GL50803_15076	hypothetical protein
										Protein folding
									[Gene ID]	[Product Description]
									GL50803_8929	Metal-dependent phosphoesterases, putative
									GL50803_16124	TCP-1 chaperonin subunit eta
									GL50803_7766	Ribosomal protein SA
									GL50803_11397	TCP-1 chaperonin subunit beta
									GL50803_91919	TCP-1 chaperonin subunit alpha
									GL50803_16265	Ribosomal protein S3a
									GL50803_17411	TCP-1 chaperonin subunit gamma
									GL50803_15398	Chaperone protein dnaJ
									GL50803_13500	TCP-1 chaperonin subunit theta
									GL50803_98054	Heat shock protein HSP 90-alpha
									GL50803_7030	Prefoldin subunit 3, putative
									GL50803_17163	Peptidyl-prolyl cis-trans isomerase B precursor
									GL50803_17482	TCP-1 chaperonin subunit alpha
									GL50803_101339	FKBP-type peptidyl-prolyl cis-trans isomerase
									GL50803_17000	Peptidyl-prolyl cis-trans isomerase B precursor
									GL50803_10570	FKBP-type peptidyl-prolyl cis-trans isomerase
									GL50803_13756	Proteasome subunit beta type 3
									GL50803_9808	Chaperone protein DnaJ
									GL50803_13864	Heat shock protein HSP 90-alpha
									GL50803_12949	Proteasome subunit beta type 5 precursor
									GL50803_15099	20S proteasome alpha subunit 4
									GL50803_10231	TCP-1 chaperonin subunit zeta
									GL50803_40817	Actin related protein
									GL50803_112870	hypothetical protein
									GL50803_13904	hypothetical protein
									GL50803_1383	hypothetical protein
