# Supplementary material for: Coordinated Changes in Gene Expression Throughout Encystation of Giardia intestinalis
Source: PLoS Negl Trop Dis. 2016 Mar 25;10(3):e0004571. doi: 10.1371/journal.pntd.0004571 (PMC4807828; doi:10.1371/journal.pntd.0004571)
Supplement: S3 Table — (XLSX) [file pntd.0004571.s003.xlsx]

## Sheet: Comparison of all datasets  
Comparison of previously published expression data. Protocol A and Protocol B data was published in Morf et al, 2010. SAGE data was published by Birkeland et al, 2010.
The RNA seq data is represented as fold change values comparing trophozoites to encysting cells at 7h. Genes lacking coverage encode very short peptides between 39 to 89 ammino acids in lenght.
ORF	Annotation	Prot A fold change	Prot B fold change	RNA seq fold change	SAGE peak expression
GL50803_5435	Cyst wall protein 2	24.7	15.1	73.4269	21h
GL50803_5638	Cyst wall protein 1	19.6	15.6	52.9972	21h
GL50803_9046	Sugar transport family protein	9.1		1.49947
GL50803_32657	Hypothetical protein	8.5	11.9	4.29499	12h
GL50803_8245	Glucosamine-6-phosphate deaminase	5.3	8.3	18.7156	21h
GL50803_8722	Myb 1-like protein	4.2	3.1	2.52681	4h
GL50803_2421	Cyst wall protein 3	4	4.2	8.88994	42h
GL50803_10552	Hypothetical protein	3.7	3.5	2.01909	troph
GL50803_14626	Oxidoreductase, short chain dehydrogenase/reductase family	3.3	5.8	4.98214	21h
GL50803_137701	Kinase, NEK	2.8		4.16756	excyst
GL50803_92729	Fatty acid elongase 1	2.8	6.8	3.12814	21h
GL50803_88581	Synaptic glycoprotein SC2	2.7	2.4	4.38855	42h
GL50803_12082	Hypothetical protein	2.5	3.5	5.79028	12h
GL50803_7134	Hypothetical protein	2.4		1.62025	cyst
GL50803_103785	Hypothetical protein	2.4		3.37917
GL50803_14759	6-phosphogluconate dehydrogenase, decarboxylating	2.3		3.03776	12h
GL50803_16069	Phosphoacetylglucosamine mutase	2.3		4.43386	21h
GL50803_7388	Hypothetical protein	2.2
GL50803_112432	High cysteine membrane protein Group 5	2.2		2.16386	12h
GL50803_88814	Protein kinase	2.2		3.40737
GL50803_21924	Kinase, NEK	2.2		2.78453	4h
GL50803_3063	Hypothetical protein	2.2	3.9	1.76906	21h
GL50803_9115	Glucose-6-phosphate isomerase	2.1		6.44323	12h
GL50803_4846	protein 21.1	2.1		0.638679	12h
GL50803_106496	Hypothetical protein	2.1		2.74717
GL50803_7260	Aldose reductase	2.1		1.96706	4h
GL50803_24412	protein 21.1	2.1	3.1	3.52733	4h
GL50803_102813	protein 21.1	2.1		1.61081	4h
GL50803_7139	Hypothetical protein	2		1.69412	cyst
GL50803_15250	High cysteine membrane protein Group 6		8.8	1.00786	troph
GL50803_9620	High cysteine membrane protein Group 2		7.4	0.527902	12h
GL50803_14259	Glucose 6-phosphate N-acetyltransferase		5.3	1.11186	21h
GL50803_93488	Hypothetical protein		4.3		troph
GL50803_5800	Hypothetical protein		4.2	0.933475	21h
GL50803_27028	Hypothetical protein		3.8	7.84432	21h
GL50803_8987	Hypothetical protein		3.6	9.47882	12h
GL50803_89849	Hypothetical protein		3.5	1
GL50803_5810	Hypothetical protein		3	1.90679	4h
GL50803_9355	Hypothetical protein		3	3.65132	cyst
GL50803_35999	Hypothetical protein		2.9		cyst
GL50803_32419	Hypothetical protein		2.8	0.907872	12h
GL50803_37010	Hypothetical protein		2.8
GL50803_7982	UDP-glucose 4-epimerase		2.7	3.18245	21h
GL50803_14247	TM efflux prot		2.7	0.272028	21h
GL50803_17043	Glyceraldehyde 3-phosphate dehydrogenase		2.6	3.93547	42h
GL50803_11149	Hypothetical protein		2.5	0.667038	42h
GL50803_8652	Hypothetical protein		2.4	1.07585	cyst
GL50803_23015	Serine palmitoyltransferase 1		2.3	1.56413	12h
GL50803_101699	protein 21.1		2.2	0.614387	4h
GL50803_10425	Hypothetical protein		2.2	1.1385	4h
GL50803_137680	Cathepsin L-like protease		2.1	0.615167	42h
GL50803_28112	Hypothetical protein		2.1	1.24038	21h
GL50803_6492	Hypothetical protein		2.1	0.198706	42h

## Sheet: Consensus at 7h
Gene ORF	Annotation	Prot A fold change	Prot B fold change	RNA seq fold change
GL50803_5635	Cyst wall protein 2	24.7	15.1	73.4269
GL50803_5638	Cyst wall protein 1	19.6	15.6	52.9972
GL50803_32657	Hypothetical protein	8.5	11.9	1.49947
GL50803_8245	Glucosamine-6-phosphate deaminase	5.3	8.3	18.7156
GL50803_8722	Myb 1-like protein	4.2	3.1	2.52681
GL50803_2421	Cyst wall protein 3	4	4.2	8.88994
GL50803_10552	Hypothetical protein	3.7	3.5	2.01909
GL50803_14626	Oxidoreductase, short chain dehydrogenase/reductase family	3.3	5.8	4.98214
GL50803_92729	Fatty acid elongase 1	2.8	6.8	3.12814
GL50803_88581	Synaptic glycoprotein SC2	2.7	2.4	4.38855
GL50803_12082	Hypothetical protein	2.5	3.5	5.79028
GL50803_3063	Hypothetical protein	2.2	3.9	1.76906
GL50803_24412	protein 21.1	2.1	3.1	3.52733
