# Supplementary material for: Coordinated Changes in Gene Expression Throughout Encystation of Giardia intestinalis
Source: PLoS Negl Trop Dis. 2016 Mar 25;10(3):e0004571. doi: 10.1371/journal.pntd.0004571 (PMC4807828; doi:10.1371/journal.pntd.0004571)
Supplement: S4 Table — (XLSX) [file pntd.0004571.s004.xlsx]

## Sheet: High cysteine proteins
ORF	troph_FPKM	1.5h_FPKM	7h_FPKM	22h_FPKM	cyst_FPKM	Description
GL50803_25013	2363.12	3006.17	1760.03	536.97	2666.03	High cysteine protein
GL50803_98126	521.573	428.395	482.159	511.246	107.39	High cysteine protein
GL50803_101832	241.876	148.079	188.392	169.638	182.798	High cysteine protein
GL50803_16721	207.388	150.874	122.399	85.7264	25.8366	High cysteine membrane protein Group 2
GL50803_41942	202.041	215.016	120.29	79.2874	51.2167	High cysteine membrane protein Group 6
GL50803_14017	148.21	123.524	77.4547	85.6695	40.1533	High cysteine membrane protein Group 2
GL50803_101589	127.901	135.111	207.321	158.11	15.2861	High cysteine protein
GL50803_15475	119.385	117.997	91.1645	139.681	46.2377	High cysteine membrane protein Group 2
GL50803_15250	117.998	129.893	118.925	66.612	52.0562	High cysteine membrane protein Group 6
GL50803_16842	98.4567	127.855	128.204	129.205	49.4791	High cysteine membrane protein Group 2
GL50803_16716	89.3989	105.35	68.8681	59.3515	16.6137	High cysteine membrane protein Group 5
GL50803_6372	70.5422	72.7296	210.502	170.621	101.835	High cysteine protein
GL50803_94003	66.0976	40.1805	33.4859	921.914	410.062	High cysteine protein
GL50803_103454	64.9337	133.14	165.859	87.2309	130.069	High cysteine membrane protein Group 1
GL50803_11309	64.8172	253.521	183.768	95.1192	29.0708	High cysteine membrane protein Group 1
GL50803_7715	57.8774	31.3948	52.6984	47.3564	18.0031	High cysteine membrane protein Group 1
GL50803_39904	51.7724	79.0861	35.4802	35.9146	53.6484	High cysteine membrane protein Group 2
GL50803_112432	48.3578	51.6592	104.639	114.51	59.6177	High cysteine membrane protein Group 5
GL50803_21321	47.9061	111.009	74.3231	61.1633	13.1705	High cysteine membrane protein Group 5
GL50803_115158	47.2957	55.7587	32.9576	41.4278	13.4429	High cysteine protein
GL50803_25238	46.8012	59.8224	100.39	138.392	7.20714	High cysteine protein
GL50803_15317	46.3813	36.8056	88.3277	106.37	39.4503	High cysteine membrane protein Group 1
GL50803_14783	45.7327	88.5434	102.518	102.08	22.9823	High cysteine protein
GL50803_137715	43.0346	40.332	80.4231	97.6998	24.0164	High cysteine membrane protein Group 5
GL50803_9620	41.5359	28.6351	21.9269	18.6654	17.6361	High cysteine membrane protein Group 2
GL50803_102180	36.6897	47.3358	80.0366	57.8969	19.5848	High cysteine protein
GL50803_16374	36.3098	57.791	29.7809	25.9752	51.2914	High cysteine membrane protein Group 2
GL50803_101805	32.4806	34.4365	30.5699	34.2695	66.7567	High cysteine membrane protein Group 1
GL50803_24880	31.8963	66.8815	92.5554	68.993	32.4237	High cysteine membrane protein Group 2
GL50803_17328	26.261	14.1204	9.2804	41.7443	16.071	High cysteine membrane protein Group 2
GL50803_91707	24.7753	17.2347	20.8538	28.4338	80.7971	High cysteine membrane protein Group 1
GL50803_14324	23.1459	17.0706	20.0866	25.2402	18.2491	High cysteine protein
GL50803_9003	21.9465	31.3678	21.3006	16.3703	3.62879	High cysteine protein
GL50803_103943	21.5132	32.0059	53.3046	23.7968	9.29026	High cysteine protein
GL50803_27717	20.3281	21.8555	37.8931	40.0196	4.31618	High cysteine membrane protein Group 3
GL50803_114617	16.44	16.4001	16.5109	14.5535	2.92832	High cysteine membrane protein Group 4
GL50803_87706	13.5702	12.2225	24.9515	12.8161	2.76542	High cysteine protein
GL50803_40376	13.5168	8.82178	70.7567	167.623	126.356	High cysteine non-variant cyst protein, HCNCp
GL50803_114042	13.0961	9.48722	8.58456	9.95055	2.31153	High cysteine membrane protein Group 4
GL50803_111877	13.0859	9.08169	4.72871	6.35741	7.83166	High cysteine protein
GL50803_113512	12.4995	17.017	20.1488	34.5636	212.964	High cysteine membrane protein Group 6, VSP-2
GL50803_115066	12.4083	12.1655	11.8737	33.9778	14.8988	High cysteine membrane protein VSP-like
GL50803_114888	12.0708	15.5209	20.1423	15.1972	9.5357	High cysteine protein
GL50803_25816	12.0694	11.179	37.0024	33.4692	9.20814	High cysteine membrane protein Group 1
GL50803_114930	12.0688	10.8403	5.08179	8.06031	2.15844	High cysteine membrane protein Group 4
GL50803_15008	11.9132	11.0122	16.2528	16.3588	10.5437	High cysteine membrane protein Group 1
GL50803_113987	11.9106	14.868	22.0116	15.0582	4.64739	High cysteine membrane protein Group 3
GL50803_113531	11.2408	7.31839	17.4675	25.8511	5.90982	High cysteine membrane protein EGF-like
GL50803_16318	11.0188	15.0125	37.454	45.4573	17.772	High cysteine membrane protein Group 1
GL50803_22547	11.0105	8.32702	7.03047	8.18489	11.495	High cysteine membrane protein Group 2
GL50803_112126	10.8452	7.30195	12.2997	14.2576	8.2416	High cysteine membrane protein Group 3
GL50803_137672	10.7167	12.1795	9.24633	16.1528	11.831	High cysteine membrane protein VSP-like
GL50803_113801	10.5059	7.29877	5.93207	12.4902	81.8154	High cysteine membrane protein VSP-like
GL50803_113836	10.1879	5.46807	8.95962	13.808	1.23527	High cysteine membrane protein EGF-like
GL50803_112828	10.069	10.5321	10.7828	8.05945	3.22471	High cysteine membrane protein Group 4
GL50803_112633	9.64134	6.43577	6.45988	10.5967	6.94027	High cysteine membrane protein EGF-like
GL50803_32701	9.37685	4.58367	1.47841	2.77951	0.320105	High cysteine protein
GL50803_112673	9.32773	10.0745	5.05434	5.3933	2.55639	High cysteine membrane protein VSP-like
GL50803_114161	8.64266	7.59497	13.2676	14.6974	7.52719	High cysteine protein
GL50803_114626	8.42917	5.72907	14.7958	21.5213	4.92168	High cysteine membrane protein EGF-like
GL50803_34777	8.22322	9.56748	4.16114	30.7333	16.7295	High cysteine protein
GL50803_10659	7.78796	5.41518	5.66078	7.9204	7.87603	High cysteine membrane protein Group 1
GL50803_32607	7.47017	6.27452	8.7164	11.4734	3.61598	High cysteine membrane protein Group 1
GL50803_137727	7.21381	3.86784	9.05202	13.6198	24.3502	High cysteine membrane protein EGF-like
GL50803_14791	7.1817	5.86424	4.28575	8.17694	18.5837	High cysteine protein
GL50803_114852	7.1657	7.27227	7.03156	12.0495	13.9596	High cysteine membrane protein VSP-like
GL50803_112604	6.84028	9.82797	10.0041	9.27851	2.37672	High cysteine protein
GL50803_114891	6.19312	5.20747	8.11426	6.36503	1.87355	High cysteine membrane protein Group 3
GL50803_112135	5.71045	8.26574	4.83503	6.38154	6.29217	High cysteine membrane protein VSP-like
GL50803_137732	5.6984	7.59056	8.36957	6.52107	9.42213	High cysteine protein
GL50803_28057	5.25884	3.08059	4.81848	4.22126	0.629643	High cysteine protein
GL50803_114470	5.05192	5.17854	5.82806	5.85112	34.7796	High cysteine membrane protein Group 6
GL50803_16936	4.73886	5.72254	6.21445	8.05826	11.81	High cysteine membrane protein EGF-like
GL50803_91099	4.53782	3.64153	3.45247	3.67115	0.980732	High cysteine membrane protein Group 2
GL50803_17380	4.32904	4.78105	2.61756	3.98556	2.06255	High cysteine protein
GL50803_114991	4.06459	4.91722	3.69298	4.03134	8.91551	High cysteine membrane protein EGF-like
GL50803_112584	3.89843	2.64678	1.30672	3.99153	5.66286	High cysteine membrane protein VSP-like
GL50803_113213	3.88676	1.91286	2.05403	8.11167	11.8721	High cysteine membrane protein EGF-like
GL50803_114089	3.07811	2.63307	1.60504	4.09598	5.84454	High cysteine membrane protein Group 4
GL50803_113297	2.74052	1.6658	0.828239	1.30647	2.90122	High cysteine membrane protein VSP-like
GL50803_113319	2.35026	1.15805	2.08437	4.99288	1.93442	High cysteine membrane protein TMK-like
GL50803_15521	1.87938	1.7051	1.34338	2.52796	1.07674	High cysteine membrane protein Group 2
GL50803_112305	1.66866	1.46718	0.831757	1.93698	4.74449	High cysteine membrane protein VSP-like
GL50803_113416	1.61736	0.538072	0.885367	3.78028	1.36032	High cysteine membrane protein TMK-like
GL50803_114180	1.24303	0.914271	2.12972	5.89435	1.93335	High cysteine membrane protein TMK-like
GL50803_17212	0.927211	0.933357	2.05913	1.02559	0.0620296	High cysteine protein

## Sheet: Tenascins
ORF	troph_FPKM	1.5h_FPKM	7h_FPKM	22h_FPKM	cyst_FPKM	Description
GL50803_114815	178.359	355.204	342.207	194.108	24.1993	Tenascin precursor
GL50803_10330	5040.84	7605.13	4907.42	1668.04	220.336	Tenascin precursor
GL50803_8687	1141.59	1002.61	1128.51	863.995	116.871	Tenascin precursor
GL50803_16477	143.655	311.991	165.797	120.634	46.5275	Tenascin-37
GL50803_95162	585.829	741.879	1476.96	716.621	116.133	Tenascin-like
GL50803_16833	176.326	208.159	352.237	282.972	117.471	Tenascin-like
GL50803_14573	143.39	304.264	213.079	131.57	44.2967	Tenascin-X
GL50803_14360	18.3047	24.3185	10.9685	24.2695	7.49907	Tenascin-X
GL50803_14047	38.9972	50.6865	30.0556	30.4075	4.82608	Tenascin-X
GL50803_94510	9.88414	4.29946	4.68377	4.50365	3.50859	Tenascin-X precursor

## Sheet: VSPs
ORF	troph_FPKM	1.5h_FPKM	7h_FPKM	22h_FPKM	cyst_FPKM	Description
GL50803_26590	1.23801	0	1.30886	0.615755	1.14349	VSP
GL50803_124980	0.111472	0.360094	0.690674	1.16	2.77534	VSP
GL50803_113304	198.418	611.581	519.838	410.128	570.498	VSP
GL50803_113242	9.75632	26.4231	9.13447	9.78156	0.81201	VSP
GL50803_111936	23.123	61.1481	84.0135	116.431	19.8605	VSP
GL50803_111933	25.0346	62.6784	86.8718	122.975	21.7274	VSP
GL50803_137691	11.5886	26.6845	24.1273	23.6526	3.03005	VSP
GL50803_135919	3.08837	7.1108	11.3388	10.9214	3.75793	VSP
GL50803_137617	144.008	322.538	454.733	765.69	41.9119	VSP
GL50803_137618	101.594	222.115	351.56	833.67	66.7937	VSP
GL50803_32933	7.16463	15.2559	21.4399	17.14	8.30921	VSP
GL50803_137606	12.9072	27.3629	31.8522	73.8606	10.114	VSP
GL50803_112048	24.2708	50.8275	81.7988	60.9086	28.1458	VSP
GL50803_113163	86.2256	179	185.299	164.71	139.731	VSP
GL50803_8338	29.9475	59.1835	97.9645	82.6595	31.1944	VSP
GL50803_134710	109.389	213.025	236.119	212.889	117.619	VSP
GL50803_36493	2.03229	3.71885	8.23769	10.1092	3.551	VSP
GL50803_137612	72.3851	130.99	155.359	306.904	31.933	VSP
GL50803_112867	16.2835	28.7996	46.1002	49.5218	4.84313	VSP
GL50803_114813	73.2402	127.231	161.588	94.3353	20.4124	VSP
GL50803_135882	1.97641	3.34306	12.8377	11.9111	3.94271	VSP
GL50803_103992	265.496	444.442	514.086	447.96	975.813	VSP
GL50803_135881	3.95282	6.40753	10.3328	11.2104	5.82836	VSP
GL50803_115830	74.9289	119.239	147.1	189.857	52.9916	VSP
GL50803_112801	33.1965	52.7246	100.33	154.528	23.1101	VSP
GL50803_33279	76.1179	117.278	180.021	267.067	29.3811	VSP
GL50803_89315	25.7389	38.5492	57.9723	36.5876	14.7499	VSP
GL50803_122566	48.3502	71.7561	115.21	82.4595	17.9215	VSP
GL50803_113357	2.84961	4.21336	7.78959	18.4336	3.45418	VSP
GL50803_114122	5.07445	7.28806	9.34037	16.3945	1.62164	VSP
GL50803_119706	79.0072	112.726	213.835	256.014	141.582	VSP
GL50803_98058	88.8826	125.298	275.387	229.346	32.8102	VSP
GL50803_137729	55.0932	77.3388	99.5519	106.189	17.8287	VSP
GL50803_114162	50.3337	70.2221	80.2907	92.1949	16.4458	VSP
GL50803_122564	45.902	63.8483	122.15	79.7438	19.2421	VSP
GL50803_26894	55.1132	74.8702	73.9609	61.0354	22.8137	VSP
GL50803_40621	58.7493	79.3435	181.057	190.71	34.7467	VSP
GL50803_111874	2.98258	4.02576	5.05565	8.44924	1.22189	VSP
GL50803_113024	24.2533	32.3065	61.7951	53.043	29.8593	VSP
GL50803_111873	7.16826	9.5295	21.9602	26.6332	87.5878	VSP
GL50803_122565	55.6945	73.2206	127.008	84.1877	20.1853	VSP
GL50803_16472	46.067	60.2305	69.6466	74.9023	9.88003	VSP
GL50803_37093	22.2899	28.49	37.7102	40.4978	7.28469	VSP
GL50803_113954	29.6392	37.8713	45.6786	36.6623	6.86642	VSP
GL50803_101380	33.5818	42.6462	57.3568	75.012	260.192	VSP
GL50803_137752	12.9315	16.3913	18.2272	22.8696	5.59704	VSP
GL50803_137697	28.4347	35.6951	55.8767	58.0006	10.201	VSP
GL50803_5812	669.991	832.443	1276.64	1419.15	206.566	VSP
GL50803_136002	39.7198	48.8828	86.0899	77.5448	14.4454	VSP
GL50803_111732	23.0845	28.3143	44.2883	52.8067	4.34742	VSP
GL50803_113093	5.23244	6.37873	7.38656	11.6034	2.17642	VSP
GL50803_41626	57.7268	69.6832	113.493	78.4495	18.3064	VSP
GL50803_136001	53.1754	63.5107	122.158	115.077	20.9048	VSP
GL50803_10562	84.5417	100.087	134.275	110.433	48.1693	VSP
GL50803_103001	30.8998	36.4381	54.8265	61.3074	4.72209	VSP
GL50803_40571	17.8803	21.0048	26.3657	38.4474	7.14531	VSP
GL50803_32916	0.740635	0.864254	0.994609	0.668064	1.25512	VSP
GL50803_117473	113.658	132.061	113.587	98.1212	34.0442	VSP
GL50803_101765	122.79	142.424	168.62	243.059	59.7922	VSP
GL50803_137744	17.8455	20.6031	32.0389	44.0128	38.1581	VSP
GL50803_102662	72.3995	83.0985	103.404	116.63	14.8917	VSP
GL50803_111903	32.086	36.1523	111.106	122.698	24.171	VSP
GL50803_117472	105.074	118.02	114.259	98.0411	30.4403	VSP
GL50803_90215	23.7345	26.3631	53.4402	54.2167	12.6315	VSP
GL50803_15400	25.3754	28.1599	38.4554	26.2906	6.8986	VSP
GL50803_116477	59.3114	65.4351	135.394	227.279	19.8926	VSP
GL50803_41476	1.58786	1.74745	2.44478	1.38165	5.52946	VSP
GL50803_112647	45.7457	50.3357	62.0878	48.4314	4.82326	VSP
GL50803_87628	93.0773	101.939	94.0623	98.2887	18.9867	VSP
GL50803_13402	25.6331	27.8014	44.9226	46.8652	1149.01	VSP
GL50803_99743	32.9017	35.5815	107.07	124.598	19.3368	VSP
GL50803_102230	26.4502	28.1347	57.3133	43.4567	9.11682	VSP
GL50803_8595	54.5951	57.9644	69.5777	49.4393	14.1173	VSP
GL50803_41349	6.38418	6.71041	9.63142	8.58464	2.96959	VSP
GL50803_135918	3.29426	3.41318	12.2837	10.9214	4.44118	VSP
GL50803_11521	74.975	76.3538	77.8612	126	487.277	VSP
GL50803_15237	4.76748	4.74771	3.99981	5.43322	0.750659	VSP
GL50803_112678	21.3725	21.1085	28.0501	47.8666	6.20968	VSP
GL50803_13390	34.4676	33.7834	27.0077	64.4594	10.5309	VSP
GL50803_117204	41.7519	40.5707	62.584	63.5259	12.6198	VSP
GL50803_117203	40.7847	39.5755	64.1148	63.7833	14.2482	VSP
GL50803_112113	15.2712	14.799	17.1029	43.9587	428.766	VSP
GL50803_14043	31.9601	30.9399	45.982	36.1514	13.1442	VSP
GL50803_136004	53.5591	50.998	56.8771	87.9876	2124.54	VSP
GL50803_136003	53.9628	51.0629	54.8179	86.0049	2113.84	VSP
GL50803_40591	207.265	195.851	389.123	442.024	94.744	VSP
GL50803_114672	105.295	98.4839	146.014	161.246	36.7479	VSP
GL50803_137681	32.7062	30.0113	50.759	51.0711	6.43088	VSP
GL50803_4313	31.7417	29.0199	44.0755	35.0344	8.4996	VSP
GL50803_137620	53.3976	48.7201	106.211	146.384	34.1993	VSP
GL50803_34357	12.3305	11.2324	11.7938	15.6735	5.4388	VSP
GL50803_115742	112.438	102.085	144.094	161.283	35.6677	VSP
GL50803_115796	186.658	167.58	288.28	225.099	93.002	VSP
GL50803_137607	2.20412	1.97721	2.37372	2.21607	0.890004	VSP
GL50803_113269	10.7543	9.57831	22.6091	31.4655	1.70142	VSP
GL50803_102178	28.4956	25.3304	35.715	53.2092	6.87645	VSP
GL50803_115474	1.65386	1.4701	0.669452	0.936914	1.04928	VSP
GL50803_114121	2.17514	1.92982	2.44586	2.20122	1.87894	VSP
GL50803_121070	3.49117	3.07235	4.8733	5.15437	1.83509	VSP
GL50803_35454	14.1939	12.3379	42.2243	47.1643	6.99142	VSP
GL50803_137710	11.082	9.56355	6.89302	5.15221	9.94099	VSP
GL50803_41401	6.68012	5.64832	14.0522	19.4811	3.69566	VSP
GL50803_115047	35.1353	29.4821	44.98	63.3769	9.44545	VSP
GL50803_114277	2.79493	2.34469	2.35452	3.22952	0.88823	VSP
GL50803_41227	23.4314	19.5168	28.1238	21.926	25.7069	VSP
GL50803_112331	11.8359	9.77442	9.28345	13.277	380.648	VSP
GL50803_28626	88.5952	71.5931	83.6757	79.4325	28.4772	VSP
GL50803_98310	18.9294	15.188	20.7901	39.3034	3.15631	VSP
GL50803_112693	82.5034	65.3408	123.824	120.327	17.2475	VSP
GL50803_13520	3.73793	2.90989	1.36359	3.79942	0.7431	VSP
GL50803_114065	3.5987	2.78344	2.84514	5.5246	4.79115	VSP
GL50803_14297	10.8912	8.39151	16.0687	44.5759	1589.69	VSP
GL50803_101496	46.9675	35.4326	54.0155	60.6245	13.289	VSP
GL50803_115475	2.46868	1.84852	2.02694	0.82077	2.04754	VSP
GL50803_105983	29.0329	21.6236	70.5788	72.5583	14.2519	VSP
GL50803_14331	124.297	91.1116	72.9564	150.652	161.623	VSP
GL50803_115085	3.55914	2.56653	3.0593	7.59112	5.12444	VSP
GL50803_113491	1.98305	1.38744	1.93293	1.04171	1.95583	VSP
GL50803_137708	233.243	161.537	191.402	185.795	57.6508	VSP
GL50803_137707	231.219	159.08	188.991	188.489	56.151	VSP
GL50803_15123	45.1689	30.7998	42.6066	40.6363	189.801	VSP
GL50803_137740	196.196	130.007	246.271	234.004	95.5345	VSP
GL50803_112207	22.6833	14.3904	22.8135	25.4145	12.7343	VSP
GL50803_115202	13.5925	8.60333	9.13968	9.25433	4.6545	VSP
GL50803_137717	30.0302	18.8809	42.4115	52.9093	14.8527	VSP
GL50803_41472	1096.18	688.259	676.683	637.353	224.494	VSP
GL50803_38901	764.827	473.86	1537.84	1376.51	229.351	VSP
GL50803_113211	7.20355	4.28698	4.09807	4.72901	1.5957	VSP
GL50803_105759	0.803219	0.475026	1.16862	0.803238	1.00407	VSP
GL50803_40630	75.6764	44.7277	133.535	97.3294	19.7884	VSP
GL50803_114653	6.69661	3.8416	6.04033	8.78547	1.12072	VSP
GL50803_112314	5.33034	3.00468	8.34931	6.06654	4.44851	VSP
GL50803_33783	49.7718	27.4112	39.2738	39.9603	121.812	VSP
GL50803_13727	95.0582	51.2816	118.437	275.964	11609.5	VSP
GL50803_118900	2.22424	1.1768	0.435914	3.58467	1.67069	VSP
GL50803_12993	11.2024	5.91758	10.1139	8.72184	5.52788	VSP
GL50803_135831	18.8184	9.70501	26.8475	19.2618	4.3732	VSP
GL50803_137611	2.93875	1.46162	1.99882	1.77645	1.22501	VSP
GL50803_101410	3.60013	1.78513	3.98856	2.42276	2.25597	VSP
GL50803_34196	3.91208	1.93403	1.67405	2.47884	0.4622	VSP
GL50803_32890	2.43006	1.1923	5.11214	6.33839	1.85721	VSP
GL50803_114654	6.25113	2.93602	6.73948	9.67209	0.988664	VSP
GL50803_25892	8.33978	3.69	3.9549	5.14035	4.51621	VSP
GL50803_41539	0.789144	0.332313	0.609514	1.06138	0.894245	VSP
GL50803_102540	14.9096	6.10358	15.7721	12.849	8.31682	VSP
GL50803_137610	2.75041	1.11365	1.46246	2.89728	1.83193	VSP
GL50803_137721	225.469	90.5941	216.164	175.528	17.6013	VSP
GL50803_38910	743.914	290.169	1056.17	1196.27	53.2801	VSP
GL50803_121069	1.67231	0.644194	4.34643	3.46193	1.04532	VSP
GL50803_112009	1.40582	0.514424	0.75079	1.39548	1.65192	VSP
GL50803_14307	1.01947	0.270742	0.524626	1.12569	1.19352	VSP
GL50803_137722	35.4112	9.40223	13.7234	17.7879	5.64899	VSP
GL50803_137723	35.5881	9.30031	14.294	17.0485	5.36901	VSP
GL50803_15206	1.5438	0.210003	0.615765	1.32094	4.51839	VSP
GL50803_97233	2.27991	0.29018	2.26062	1.44944	3.83002	VSP
GL50803_137614	94.3675	53.1112	116.881	293.763	13668.9	VSP AS12
GL50803_13194	88.4304	76.3288	122.224	166.464	56.0142	VSP AS8
GL50803_137714	101.475	193.702	210.243	222.906	142.81	VSP presumed INR
GL50803_118180	2.89124	7.41507	6.91563	1.14066	3.02053	VSP putative
GL50803_134711	131.866	299.153	441.529	298.398	116.097	VSP putative
GL50803_29744	27.0169	48.9772	70.329	197.355	283.162	VSP putative
GL50803_112178	14.625	22.1501	29.7889	25.1014	6.59118	VSP putative
GL50803_16158	5.6594	7.45955	3.92552	3.09568	19.7608	VSP putative
GL50803_103916	4.82651	6.27327	19.1579	15.9421	6.44639	VSP putative
GL50803_34442	67.416	80.7204	181.469	158.76	37.8244	VSP putative
GL50803_11692	33.4247	32.8935	10.5684	67.4878	34.6267	VSP putative
GL50803_103142	29.5312	29.0548	42.6044	35.1577	8.37045	VSP putative
GL50803_96055	3.86424	3.76112	6.13876	5.61576	2.4463	VSP putative
GL50803_118786	53.3985	49.2614	66.8711	99.5334	231.779	VSP putative
GL50803_97820	471.967	429.248	676.959	543.12	163.69	VSP putative
GL50803_104087	18.0634	13.3803	10.3469	17.9491	25.1904	VSP putative
GL50803_114286	7.70998	5.39278	13.8313	6.84398	7.33557	VSP putative
GL50803_135832	17.1579	10.352	28.1825	20.4522	5.66896	VSP putative
GL50803_7748	12.6792	6.63251	4.02163	11.6556	31.9117	VSP putative
GL50803_118132	4.33686	2.02229	3.84201	1.14066	2.58902	VSP putative
GL50803_118133	4.33686	2.02229	3.07361	5.70332	2.15752	VSP putative
GL50803_118181	4.33686	1.34819	7.68403	6.84398	0.863008	VSP putative
GL50803_92835	2.58564	0.529085	1.15258	1.40828	3.26492	VSP putative
GL50803_137604	15.6686	17.2885	25.3148	26.363	18.1131	VSP S8
GL50803_137608	47.4839	139.357	189.441	128.62	24.6614	VSP with INR
GL50803_11470	99.662	183.438	173.314	203.798	146.124	VSP with INR
GL50803_137605	36.5175	66.8776	91.8929	85.0749	35.8831	VSP with INR
GL50803_101074	307.857	523.11	688.784	1466.96	126.605	VSP with INR
GL50803_115831	76.6322	120.539	146.203	187.939	51.3305	VSP with INR
GL50803_119707	77.9759	110.628	213.145	247.545	143.658	VSP with INR
GL50803_113439	772.414	877.202	1839.1	1842.21	209.198	VSP with INR
GL50803_113450	721.72	815.817	1404.44	1625.99	215.111	VSP with INR
GL50803_113797	6487.03	7269.36	14344	14390.7	2058.84	VSP with INR
GL50803_112208	208.015	210.625	226.393	393.242	416.377	VSP with INR
GL50803_137613	121.39	102.181	191.895	172.905	26.3451	VSP with INR
GL50803_115797	188.984	155.584	195.862	211.347	68.7322	VSP with INR
GL50803_40592	185.286	145.049	360.252	424.459	167.72	VSP with INR
GL50803_101010	41.0533	28.048	49.1886	46.3157	13.6031	VSP with INR
GL50803_16501	215.698	144.895	167.226	179.524	253.974	VSP with INR
GL50803_14586	1432.44	661.148	1032.25	2040.76	598.31	VSP with INR
