# Supplementary material for: Coordinated Changes in Gene Expression Throughout Encystation of Giardia intestinalis
Source: PLoS Negl Trop Dis. 2016 Mar 25;10(3):e0004571. doi: 10.1371/journal.pntd.0004571 (PMC4807828; doi:10.1371/journal.pntd.0004571)
Supplement: S5 Table — (XLSX) [file pntd.0004571.s005.xlsx]

## Sheet: Sheet1
qPCR primers
Target gene ID	Annotation	Primer name	Primer Sequence	Primer pair Efficiency (%)
GL50803_4812	Beta Giardin	4812_BGiardin_114_F	CAGCAGGTTCCACGACAAGAT	97.593
GL50803_4812	Beta Giardin	4812_BGiardin_114_R	GTGTGCGATGGCGTCCTT
GL50803_112103	Arginine Deaminase	112103_ArgDeam_133_F	AACTTGCTTGAGGAGCCCATA	102.344
GL50803_112103	Arginine Deaminase	112103_ArgDeam_133_R	GAGAGGACGTCGTACGGCATA
GL50803_6242	Translationally Controlled Tumor Protein Like Protein	6242_TCTPLP_240_F	GAACCTCAAGAAGACGAAATCTGA	99.251
GL50803_6242	Translationally Controlled Tumor Protein Like Protein	6242_TCTPLP_240_R	GACAACCATCCCCGATTCTACA
GL50803_14321	Ribosomal protein L30	14321_RPL30_43_F	TCTCTCACGCTCACCCTAGTTGT	100.164
GL50803_14321	Ribosomal protein L30	14321_RPL30_43_R	GCCTTTCCGTCTCGTATATTCCT
GL50803_13608	Acetyl CoA Synth.	13608_AcetCS_1094_F	CACCGCCTAAACGCTACGA	97.117
GL50803_13608	Acetyl CoA Synth.	13608_AcetCS_1094_R	CCTGAGGAGTGACGAGGATGA
GL50803_88765	Cytosolic HSP70	88765_HSP70_437_F	CCGTCCCTGCGTACTTCTCT	99.005
GL50803_88765	Cytosolic HSP70	88765_HSP70_437_R	GCAGTGGGCTCGTTGATGA
GL50803_16217	UDP-N-AGP	16217_UDPNAGP_424_F	CACAACAAGGGGCATAATATACCA	97.752
GL50803_16217	UDP-N-AGP	16217_UDPNAGP_424_R	GCTCGTTAGGATAGCCAAAGTATGA
GL50803_7982	UDP-G4Ep	7982_UDPG4Ep_52_F	GGCTTCATAGGGTCTCATTTTGT	101.051
GL50803_7982	UDP-G4Ep	7982_UDPG4Ep_52_R	CAGTCAGACGTGGTTTTAAACACAT
GL50803_4984	Hypothetical	4984_Hyp_27_F	CGCAGTAGCATTTGAGATAGAGACA	98.638
GL50803_4984	Hypothetical	4984_Hyp_27_R	GCCATTACCAAACGAGCATAGA
GL50803_16802	Kinase CMGC CDK	16802_Kinase_92_F	GTCAGATTGTCGCCCTCAAGA	101.008
GL50803_16802	Kinase CMGC CDK	16802_Kinase_92_R	GTTCTTGTGCTTCATCTCTTTGAGT
GL50803_135231	H3	135231_H3_209_F	CGAAGCTCGTCCGTGACAT	101.008
GL50803_135231	H3	135231_H3_209_R	AGATGATGTAGTTCTCCGCAGACT
GL50803_2661	CDK Regulatory Subunit	2661_CDK_67_F	CGACACGTTATCATGCCAGAA	98.233
GL50803_2661	CDK Regulatory Subunit	2661_CDK_67_R	CCACTCCTGCTCCGACAACA
GL50803_22808	Histidyl-tRNA+synthetase	22808_HtRNA_702_F	GTTCTGCTCACAGTCGCTATCAT	96.568
GL50803_22808	Histidyl-tRNA+synthetase	22808_HtRNA_702_R	GTATGCTGCCGAAGCCGTAT
GL50803_3032	Tryptophanyl-tRNA synthetase	3032_TtRNA_357_F	AAGCCTTTCTTATGCAGAGGTAGAT	99.747
GL50803_3032	Tryptophanyl-tRNA synthetase	3032_TtRNA_357_R	TCTATACCTGTTTTTGAGGCTCAAGT
Cloning primers	Restriction enzyme sequences are underlined. HA tag are in bold.
Target gene ID	Annotation	Primer name	Primer Sequence
GL50803_10552	Hypothetical protein	10552-fwd	ACGCGTTAGTGCTCCACTAATGATCGAATTCTCATAG	NA
GL50803_10552	Hypothetical protein	10552-rev	GCGGCCGCTTTACAACGATAGTTACTAGTATTAACGCC	NA
GL50803_12082	Hypothetical protein	12082-fwd	ACGCGTAGCAACGATGCAAATAGGATTTCACGCCGT	NA
GL50803_12082	Hypothetical protein	12082-rev	GCGGCCGCCAGACTGGCGAAAGATCCTGCAAGGACC	NA
GL50803_120813	Hypothetical protein	102813-fwd	ACGCGTGGACGCATAACACTACATACAGTTATATG	NA
GL50803_120813	Hypothetical protein	102813-rev	GCGGCCGCTTCGAGAGGATATCTACTATCTCTTTGTG	NA
GL50803_3731	Hypothetical protein	3731-fwd	TCTAGACCATTGGCTCGTTAGCGAGTTTATTATTG	NA
GL50803_3731	Hypothetical protein	3731-rev	TTAATTAACTACGCGTAGTCTGGGACATCGTATGGGTACATTGTATTTGGAGAACACTCCTTTTCAGTTG	NA
GL50803_4984	Hypothetical protein	4984-fwd	TCTAGACTCCTGCATCATCTGCAGGATATTCTCGTT	NA
GL50803_4984	Hypothetical protein	4984-rev	TTAATTAACTACGCGTAGTCTGGGACATCGTATGGGTAGGCCATGGACGATATACTTGCAATGGACG	NA
GL50803_23439	Hypothetical protein	23439-fwd	TCTAGACGATATTGGACAACAGAACAGCCACTACTG	NA
GL50803_23439	Hypothetical protein	23439-rev	TTAATTAACTACGCGTAGTCTGGGACATCGTATGGGTATACAGCATGCCTCATATTGTTGGCCTC	NA
GL50803_8987	Hypothetical protein	8987-fwd	ACGCGTGACCCTGTCATACGACCATCTGCGAAGGATC	NA
GL50803_8987	Hypothetical protein	8987-rev	GCGGCCGCAATAGCACAGAAGCCGTGCCCATGGC	NA
GL50803_103785	Hypothetical protein	103785-fwd	TCTAGAGGCGCCGCAGCTCCTTCGAGGGCCG	NA
GL50803_103785	Hypothetical protein	103785-rev	TTAATTAATTACGCGTAGTCTGGGACATCGTATGGGTACTTGCAGCACCCGCCGCCCAGGCAGCAGAGC	NA
GL50803_4764	Hypothetical protein	4764-fwd	ACGCGTGCAAGATATGACCAAGCGTCTGTTGGCGTAC	NA
GL50803_4764	Hypothetical protein	4764-rev	GCGGCCGCACATTGTTTCCGTCCTGCTCTCCTGTCTTGC	NA
GL50803_5062	Hypothetical protein	5062-fwd	TCTAGACATCTCGGTAGTGAAGGCAGCTCTTCTCTG	NA
GL50803_5062	Hypothetical protein	5062-rev	TTAATTAACTACGCGTAGTCTGGGACATCGTATGGGTATGTGGGCACCCACTCGTTAGATATCTTCATC	NA
GL50803_15594	Hypothetical protein	15594-fwd	ACGCGTCCCAAGATAGTCTCATATTTGTAGCGACGTG	NA
GL50803_15594	Hypothetical protein	15594-rev	GCGGCCGCTTTATCAACCATCCGTTCGACTCTAAAG	NA
GL50803_14690	Hypothetical protein	14690-fwd	ACGCGTGGTGTCCAACGGTGTCATGGAGACAATAAAG	NA
GL50803_14690	Hypothetical protein	14690-rev	GCGGCCGCAGAATGCGACCGCGAGCCGTAAAC	NA
GL50803_7374	Hypothetical protein	7374-fwd	TCTAGACTAAAGATTACTAAGGTAGATAAACCCGCCTT	NA
GL50803_7374	Hypothetical protein	7374-rev	TTAATTAACTACGCGTAGTCTGGGACATCGTATGGGTAGACCGGCGGGGCTTGCTGAGGCTCGAT	NA
GL50803_11363	Hypothetical protein	11363-fwd	TCTAGACGAGAGTAGGGTTAACATGTGAAGCATGTG	NA
GL50803_11363	Hypothetical protein	11363-rev	TTAATTAACTACGCGTAGTCTGGGACATCGTATGGGTATGCAAGAACAGATAACTCCGAGTTGGGG	NA
GL50803_6227	Hypothetical protein	6227-fwd	TCTAGAATATGCCTCCAAGTCTGCGAAGTTTCTGCG	NA
GL50803_6227	Hypothetical protein	6227-rev	TTAATTAACTACGCGTAGTCTGGGACATCGTATGGGTATTTTATAACACCTGATGGGACAAAGTCAG	NA
